# Supplementary material for: Re-pairing DNA: binding of a ruthenium phi complex to a double mismatch
Source: Chem Sci. 2024 May 16;15(24):9096–103. doi: 10.1039/d4sc01448k (PMC11186304; doi:10.1039/d4sc01448k)
Supplement: SC-015-D4SC01448K-s002 [file SC-015-D4SC01448K-s002.cif]

# Electronic Supplementary Material (ESI) for Chemical Science.
# This journal is © The Royal Society of Chemistry 2024

####################################################################### 
# 
# This file contains crystal structure data downloaded from the 
# Cambridge Structural Database (CSD) hosted by the Cambridge 
# Crystallographic Data Centre (CCDC).
# 
# Full information about CCDC data access policies and citation 
# guidelines are available at http://www.ccdc.cam.ac.uk/access/V1 
# 
# Audit and citation data items may have been added by the CCDC. 
# Please retain this information to preserve the provenance of 
# this file and to allow appropriate attribution of the data. 
# 
#######################################################################

data_exp_tayler_auto
_audit_block_doi                 10.5517/ccdc.csd.cc2g1mw1
_database_code_depnum_ccdc_archive 'CCDC 2265693'
loop_
_citation_id
_citation_doi
_citation_year
1 10.1002/anie.202318863 2024
loop_
_audit_author_name
_audit_author_address
'Prieto-Otoya T. D.'
;University of Reading
United Kingdom
;
_audit_update_record             
;
2023-05-26 deposited with the CCDC.	2024-05-13 downloaded from the CCDC.
;
_audit_creation_date             2023-03-16
_audit_creation_method           
;
Olex2 1.3
(compiled 2020.11.12 svn.r5f609507 for OlexSys, GUI svn.r6408)
;
_shelx_SHELXL_version_number     2018/3
_chemical_name_common            '[Ru(phen)2phi](PF6)2'
_chemical_name_systematic        
'bis(1,10-phenanthroline)-(phenanthrenediamine)-ruthenium hexafluorophosphate'
_chemical_formula_moiety         '0.2(C38 H26 N6 Ru), 0.4(F6 P), 0.2(C2 H3 N)'
_chemical_formula_sum            'C38 H26 F0.05 N6 P0.05 Ru'
_chemical_formula_weight         670.21
_chemical_melting_point          ?
_chemical_oxdiff_usercomment     'Clear plate'
loop_
_atom_type_symbol
_atom_type_description
_atom_type_scat_dispersion_real
_atom_type_scat_dispersion_imag
_atom_type_scat_source
Ru Ru 0.0552 3.2960 'International Tables Vol C Tables 4.2.6.8 and 6.1.1.4'
C C 0.0181 0.0091 'International Tables Vol C Tables 4.2.6.8 and 6.1.1.4'
H H 0.0000 0.0000 'International Tables Vol C Tables 4.2.6.8 and 6.1.1.4'
N N 0.0311 0.0180 'International Tables Vol C Tables 4.2.6.8 and 6.1.1.4'
P P 0.2955 0.4335 'International Tables Vol C Tables 4.2.6.8 and 6.1.1.4'
F F 0.0727 0.0534 'International Tables Vol C Tables 4.2.6.8 and 6.1.1.4'

_shelx_space_group_comment       
;
The symmetry employed for this shelxl refinement is uniquely defined
by the following loop, which should always be used as a source of
symmetry information in preference to the above space-group names.
They are only intended as comments.
;
_space_group_crystal_system      monoclinic
_space_group_IT_number           14
_space_group_name_H-M_alt        'P 1 21/n 1'
_space_group_name_Hall           '-P 2yn'
loop_
_space_group_symop_operation_xyz
'x, y, z'
'-x+1/2, y+1/2, -z+1/2'
'-x, -y, -z'
'x-1/2, -y-1/2, z-1/2'

_cell_length_a                   15.17387(7)
_cell_length_b                   18.69703(8)
_cell_length_c                   16.12642(7)
_cell_angle_alpha                90
_cell_angle_beta                 98.0083(4)
_cell_angle_gamma                90
_cell_volume                     4530.55(3)
_cell_formula_units_Z            20
_cell_measurement_reflns_used    142606
_cell_measurement_temperature    294.7(7)
_cell_measurement_theta_max      75.7210
_cell_measurement_theta_min      3.6000
_shelx_estimated_absorpt_T_max   ?
_shelx_estimated_absorpt_T_min   ?
_exptl_absorpt_coefficient_mu    15.093
_exptl_absorpt_correction_T_max  1.00000
_exptl_absorpt_correction_T_min  0.34281
_exptl_absorpt_correction_type   multi-scan
_exptl_absorpt_process_details   
;
CrysAlisPro 1.171.42.58a (Rigaku Oxford Diffraction, 2022)
Empirical absorption correction using spherical harmonics,
implemented in SCALE3 ABSPACK scaling algorithm.
;
_exptl_absorpt_special_details   ?
_exptl_crystal_colour            Red
_exptl_crystal_density_diffrn    4.913
_exptl_crystal_density_meas      ?
_exptl_crystal_density_method    ?
_exptl_crystal_description       octahedron
_exptl_crystal_F_000             6824
_exptl_crystal_size_max          ?
_exptl_crystal_size_mid          ?
_exptl_crystal_size_min          ?
_exptl_transmission_factor_max   ?
_exptl_transmission_factor_min   ?
_diffrn_reflns_av_R_equivalents  0.0847
_diffrn_reflns_av_unetI/netI     0.0184
_diffrn_reflns_Laue_measured_fraction_full 1.000
_diffrn_reflns_Laue_measured_fraction_max 0.974
_diffrn_reflns_limit_h_max       19
_diffrn_reflns_limit_h_min       -18
_diffrn_reflns_limit_k_max       23
_diffrn_reflns_limit_k_min       -23
_diffrn_reflns_limit_l_max       20
_diffrn_reflns_limit_l_min       -20
_diffrn_reflns_number            250622
_diffrn_reflns_point_group_measured_fraction_full 1.000
_diffrn_reflns_point_group_measured_fraction_max 0.974
_diffrn_reflns_theta_full        67.684
_diffrn_reflns_theta_max         76.272
_diffrn_reflns_theta_min         3.640
_diffrn_ambient_environment      air
_diffrn_ambient_temperature      100
_diffrn_detector                 'Hybrid Pixel Array Detector'
_diffrn_detector_area_resol_mean 10.0000
_diffrn_detector_type            HyPix
_diffrn_measured_fraction_theta_full 1.000
_diffrn_measured_fraction_theta_max 0.974
_diffrn_measurement_details      
;
List of Runs (angles in degrees, time in seconds):

  # Type    Start    End  Width  t~exp~   \w     \q     \k     \f   Frames
#--------------------------------------------------------------------------
  1  \w    -84.00  -9.00   0.50    3.00    --  -47.90 120.00 104.00  150
  2  \w   -121.00 -53.00   0.50    3.00    --  -47.90-155.00-136.00  136
  3  \w     75.00 121.00   0.50    3.00    --   47.90 155.00 -99.00   92
  4  \w     31.00  94.00   0.50    3.00    --   47.90-120.00  19.00  126
  5  \w     50.00 116.00   0.50    3.00    --   47.90-155.00-136.00  132
  6  \w    -84.00 -15.00   0.50    3.00    --  -88.50 120.00 104.00  138
  7  \w   -160.00 -77.00   0.50    3.00    --  -88.50-120.00  19.00  166
  8  \w   -106.00 -28.00   0.50    3.00    --  -88.50 155.00 -99.00  156
  9  \w   -145.00 -53.00   0.50    3.00    --  -88.50-155.00-136.00  184
 10  \w     98.00 178.00   0.50    3.00    --  106.91 120.00 104.00  160
 11  \w     50.00 133.00   0.50    3.00    --  106.91-155.00-136.00  166
 12  \w     34.00 109.00   0.50    3.00    --  106.91-120.00  19.00  150
 13  \w     75.00 162.00   0.50    3.00    --  106.91 155.00 -99.00  174
 14  \w   -121.00 -24.00   0.50    3.00    --  -47.90 -77.00-150.00  194
 15  \w   -121.00 -24.00   0.50    3.00    --  -47.90 -77.00 -60.00  194
 16  \w   -121.00 -24.00   0.50    3.00    --  -47.90 -77.00 -90.00  194
 17  \w   -121.00 -24.00   0.50    3.00    --  -47.90 -77.00-180.00  194
 18  \w   -121.00 -33.00   0.50    3.00    --  -47.90 -38.00 150.00  176
 19  \w   -121.00 -31.00   0.50    3.00    --  -47.90 -60.00 -20.81  180
 20  \w   -121.00 -33.00   0.50    3.00    --  -47.90 -43.00  19.59  176
 21  \w   -121.00 -24.00   0.50    3.00    --  -47.90 -77.00   0.00  194
 22  \w   -121.00 -24.00   0.50    3.00    --  -47.90 -77.00 120.00  194
 23  \w   -121.00 -24.00   0.50    3.00    --  -47.90 -77.00  60.00  194
 24  \w   -121.00 -24.00   0.50    3.00    --  -47.90 -77.00  90.00  194
 25  \w   -106.00 -28.00   0.50    3.00    --  -47.90 155.00 -99.00  156
 26  \w   -121.00 -33.00   0.50    3.00    --  -47.90 -38.00-120.00  176
 27  \w   -121.00 -33.00   0.50    3.00    --  -47.90 -38.00  60.00  176
 28  \w     33.00 122.00   0.50    3.00    --   47.90  38.00-120.00  178
 29  \w   -160.00 -65.00   0.50    3.00    --  -88.50 -77.00-158.83  190
 30  \w   -160.00 -65.00   0.50    3.00    --  -88.50 -76.00  76.23  190
 31  \w   -160.00 -65.00   0.50    3.00    --  -88.50 -75.00-142.08  190
 32  \w   -160.00 -65.00   0.50    3.00    --  -88.50 -77.00-120.00  190
 33  \w   -160.00 -65.00   0.50    3.00    --  -88.50 -77.00-150.00  190
 34  \w   -160.00 -65.00   0.50    3.00    --  -88.50 -75.00 -41.70  190
 35  \w   -160.00 -65.00   0.50    3.00    --  -88.50 -75.00   7.90  190
 36  \w   -160.00 -65.00   0.50    3.00    --  -88.50 -76.00 -96.54  190
 37  \w   -160.00 -67.00   0.50    3.00    --  -88.50 -72.00  26.47  186
 38  \w   -160.00 -67.00   0.50    3.00    --  -88.50 -70.00  89.35  186
 39  \w   -160.00 -65.00   0.50    3.00    --  -88.50 -75.00 -85.21  190
 40  \w   -160.00 -65.00   0.50    3.00    --  -88.50 -75.00 154.61  190
 41  \w   -160.00 -67.00   0.50    3.00    --  -88.50 -72.00-172.88  186
 42  \w   -160.00 -66.00   0.50    3.00    --  -88.50 -73.00 -78.80  188
 43  \w   -160.00 -67.00   0.50    3.00    --  -88.50 -70.00  58.04  186
 44  \w   -160.00 -65.00   0.50    3.00    --  -88.50 -75.00 -23.09  190
 45  \w   -160.00 -65.00   0.50    3.00    --  -88.50 -77.00  90.00  190
 46  \w   -160.00 -65.00   0.50    3.00    --  -88.50 -75.00  37.75  190
 47  \w   -160.00 -66.00   0.50    3.00    --  -88.50 -74.00 -54.78  188
 48  \w   -160.00 -65.00   0.50    3.00    --  -88.50 -77.00-180.00  190
 49  \w   -160.00 -65.00   0.50    3.00    --  -88.50 -77.00   0.00  190
 50  \w   -160.00 -65.00   0.50    3.00    --  -88.50 -77.00  60.00  190
 51  \w   -160.00 -65.00   0.50    3.00    --  -88.50 -77.00 -60.00  190
 52  \w   -160.00 -65.00   0.50    3.00    --  -88.50 -76.00 143.62  190
 53  \w   -160.00 -65.00   0.50    3.00    --  -88.50 -76.00 131.22  190
 54  \w   -160.00 -66.00   0.50    3.00    --  -88.50 -74.00  48.12  188
 55  \w   -160.00 -65.00   0.50    3.00    --  -88.50 -77.00 171.80  190
 56  \w   -160.00 -65.00   0.50    3.00    --  -88.50 -77.00 120.00  190
 57  \w   -160.00 -67.00   0.50    3.00    --  -88.50 -72.00-113.34  186
 58  \w   -160.00 -65.00   0.50    3.00    --  -88.50 -75.00  -8.63  190
 59  \w   -160.00 -65.00   0.50    3.00    --  -88.50 -77.00 -30.00  190
 60  \w   -160.00 -65.00   0.50    3.00    --  -88.50 -76.00  17.22  190
 61  \w   -160.00 -66.00   0.50    3.00    --  -88.50 -73.00-137.78  188
 62  \w   -160.00 -67.00   0.50    3.00    --  -88.50 -70.00  99.06  186
 63  \w     34.00 105.00   0.50    3.00    --  106.91 -77.00 -30.00  142
 64  \w     34.00 106.00   0.50    3.00    --  106.91 -94.00-120.00  144
 65  \w     34.00 105.00   0.50    3.00    --  106.91 -77.00  30.00  142
 66  \w     34.00 112.00   0.50    3.00    --  106.91-125.00 120.00  156
 67  \w     34.00  71.00   0.50    3.00    --  106.91 -61.00  90.00   74
 68  \w     34.00 106.00   0.50    3.00    --  106.91 -94.00-180.00  144
 69  \w     34.00 105.00   0.50    3.00    --  106.91 -77.00-150.00  142
 70  \w     34.00 112.00   0.50    3.00    --  106.91-125.00 -30.00  156
 71  \w     34.00 106.00   0.50    3.00    --  106.91 -94.00 120.00  144
 72  \w     34.00 106.00   0.50    3.00    --  106.91 -94.00  30.00  144
 73  \w     46.00 127.00   0.50    3.00    --  106.91-146.00  47.82  162
 74  \w     34.00  71.00   0.50    3.00    --  106.91 -61.00 -90.00   74
 75  \w     34.00 106.00   0.50    3.00    --  106.91 -94.00-150.00  144
 76  \w     34.00  71.00   0.50    3.00    --  106.91 -61.00-120.00   74
 77  \w   -121.00 -24.00   0.50    3.00    --  -47.90 -77.00 -30.00  194
 78  \w   -121.00 -32.00   0.50    3.00    --  -47.90 -57.00  30.00  178
 79  \w   -121.00 -33.00   0.50    3.00    --  -47.90 -38.00 -60.00  176
 80  \w   -121.00 -24.00   0.50    3.00    --  -47.90 -77.00  30.00  194
 81  \w   -121.00 -27.00   0.50    3.00    --  -47.90 -70.00 -13.34  188
 82  \w   -121.00 -24.00   0.50    3.00    --  -47.90 -77.00 150.00  194
 83  \w   -121.00 -24.00   0.50    3.00    --  -47.90 -77.00-120.00  194
 84  \w     24.00 121.00   0.50    3.00    --   47.90  77.00   0.00  194
 85  \w     32.00 121.00   0.50    3.00    --   47.90  57.00 120.00  178
 86  \w     32.00 121.00   0.50    3.00    --   47.90  57.00-120.00  178
 87  \w     32.00 121.00   0.50    3.00    --   47.90  57.00-180.00  178
 88  \w     33.00 123.00   0.50    3.00    --   47.90  19.00  90.00  180
 89  \w     33.00 123.00   0.50    3.00    --   47.90  19.00 -90.00  180
 90  \w     33.00 123.00   0.50    3.00    --   47.90  19.00   0.00  180
 91  \w     32.00 121.00   0.50    3.00    --   47.90  57.00 -60.00  178
 92  \w     32.00 121.00   0.50    3.00    --   47.90  57.00 150.00  178
 93  \w     32.00 121.00   0.50    3.00    --   47.90  57.00  60.00  178
 94  \w     32.00 121.00   0.50    3.00    --   47.90  57.00  90.00  178
;
_diffrn_measurement_device       'four-circle diffractometer'
_diffrn_measurement_device_type  'XtaLAB Synergy, Dualflex, HyPix'
_diffrn_measurement_method       '\w scans'
_diffrn_orient_matrix_type       
'CrysAlisPro convention (1999,Acta A55,543-557)'
_diffrn_orient_matrix_UB_11      -0.0315316000
_diffrn_orient_matrix_UB_12      -0.0370719000
_diffrn_orient_matrix_UB_13      0.0759560000
_diffrn_orient_matrix_UB_21      0.0312945000
_diffrn_orient_matrix_UB_22      -0.0726206000
_diffrn_orient_matrix_UB_23      -0.0303887000
_diffrn_orient_matrix_UB_31      0.0923888000
_diffrn_orient_matrix_UB_32      0.0120040000
_diffrn_orient_matrix_UB_33      0.0511212000
_diffrn_radiation_monochromator  mirror
_diffrn_radiation_probe          x-ray
_diffrn_radiation_type           'Cu K\a'
_diffrn_radiation_wavelength     1.54184
_diffrn_source                   'micro-focus sealed X-ray tube'
_diffrn_source_type              'PhotonJet (Cu) X-ray Source'
_reflns_Friedel_coverage         0.000
_reflns_Friedel_fraction_full    .
_reflns_Friedel_fraction_max     .
_reflns_number_gt                8354
_reflns_number_total             9242
_reflns_odcompleteness_completeness 100.00
_reflns_odcompleteness_iscentric 1
_reflns_odcompleteness_theta     66.97
_reflns_special_details          
;
 Reflections were merged by SHELXL according to the crystal
 class for the calculation of statistics and refinement.
 
 Structure factors included contributions from the .fab file.
 
 _reflns_Friedel_fraction is defined as the number of unique
 Friedel pairs measured divided by the number that would be
 possible theoretically, ignoring centric projections and
 systematic absences.
;
_reflns_threshold_expression     'I > 2\s(I)'
_computing_cell_refinement       'CrysAlisPro 1.171.42.58a (Rigaku OD, 2022)'
_computing_data_collection       'CrysAlisPro 1.171.42.58a (Rigaku OD, 2022)'
_computing_data_reduction        'CrysAlisPro 1.171.42.58a (Rigaku OD, 2022)'
_computing_molecular_graphics    'Olex2 1.3 (Dolomanov et al., 2009)'
_computing_publication_material  'Olex2 1.3 (Dolomanov et al., 2009)'
_computing_structure_refinement  'SHELXL 2018/3 (Sheldrick, 2015)'
_computing_structure_solution    'SHELXT 2018/2 (Sheldrick, 2018)'
_refine_diff_density_max         1.105
_refine_diff_density_min         -0.861
_refine_diff_density_rms         0.078
_refine_ls_extinction_coef       .
_refine_ls_extinction_method     none
_refine_ls_goodness_of_fit_ref   0.938
_refine_ls_hydrogen_treatment    mixed
_refine_ls_matrix_type           full
_refine_ls_number_parameters     572
_refine_ls_number_reflns         9242
_refine_ls_number_restraints     0
_refine_ls_R_factor_all          0.0522
_refine_ls_R_factor_gt           0.0491
_refine_ls_restrained_S_all      0.938
_refine_ls_shift/su_max          0.002
_refine_ls_shift/su_mean         0.000
_refine_ls_structure_factor_coef Fsqd
_refine_ls_weighting_details     
'w=1/[\s^2^(Fo^2^)+(0.2000P)^2^] where P=(Fo^2^+2Fc^2^)/3'
_refine_ls_weighting_scheme      calc
_refine_ls_wR_factor_gt          0.1910
_refine_ls_wR_factor_ref         0.1989
_refine_special_details          ?
_olex2_refinement_description    
;
1. Fixed Uiso
 At 1.2 times of:
  All C(H) groups
 At 1.5 times of:
  All C(H,H,H) groups
2.a Aromatic/amide H refined with riding coordinates:
 C00K(H00K), C00L(H00L), C00S(H00S), C00V(H00V), C00Y(H00Y), C00Z(H00Z),
 C010(H010), C011(H011), C012(H012), C014(H014), C015(H015), C017(H017),
 C018(H018), C019(H019), C01A(H01A), C01B(H01B), C01C(H01C), C01E(H01E),
 C01F(H01F), C01G(H01G), C01H(H01H), C01J(H01J), C01M(H01M)
2.b Idealised Me refined as rotating group:
 C01O(H01D,H01I,H01K)
;
_atom_sites_solution_hydrogens   mixed
_atom_sites_solution_primary     dual
_atom_sites_solution_secondary   ?
loop_
_atom_site_label
_atom_site_type_symbol
_atom_site_fract_x
_atom_site_fract_y
_atom_site_fract_z
_atom_site_U_iso_or_equiv
_atom_site_adp_type
_atom_site_occupancy
_atom_site_site_symmetry_order
_atom_site_calc_flag
_atom_site_refinement_flags_posn
_atom_site_refinement_flags_adp
_atom_site_refinement_flags_occupancy
_atom_site_disorder_assembly
_atom_site_disorder_group
Ru01 Ru 0.72957(2) 0.32082(2) 0.33894(2) 0.03963(13) Uani 1 1 d . . . . .
P002 P 1.03706(6) 0.23957(4) 0.49040(6) 0.0582(2) Uani 1 1 d . . . . .
P003 P 0.21210(8) 0.51684(7) 0.31533(7) 0.0787(3) Uani 1 1 d . . . . .
F004 F 0.93836(15) 0.21178(14) 0.45707(15) 0.0804(6) Uani 1 1 d . . . . .
N005 N 0.62951(15) 0.38896(12) 0.36814(14) 0.0441(5) Uani 1 1 d . . . . .
F006 F 1.0765(2) 0.17723(11) 0.4396(2) 0.0862(8) Uani 1 1 d . . . . .
N007 N 0.72483(16) 0.35217(12) 0.21854(15) 0.0446(5) Uani 1 1 d . . . . .
N008 N 0.74410(15) 0.27503(12) 0.45806(14) 0.0442(5) Uani 1 1 d . . . . .
N009 N 0.83207(18) 0.26935(14) 0.29956(16) 0.0448(5) Uani 1 1 d . . . . .
N00A N 0.64630(16) 0.23231(12) 0.31812(14) 0.0446(5) Uani 1 1 d . . . . .
F00B F 1.13412(16) 0.26878(14) 0.5225(2) 0.0946(8) Uani 1 1 d . . . . .
F00C F 1.0420(3) 0.19084(16) 0.57071(18) 0.1057(10) Uani 1 1 d . . . . .
N00D N 0.80318(16) 0.41129(12) 0.37610(15) 0.0451(5) Uani 1 1 d . . . . .
F00E F 0.99757(18) 0.30351(15) 0.53896(19) 0.0919(8) Uani 1 1 d . . . . .
F00F F 1.03107(19) 0.28868(14) 0.40930(18) 0.0924(7) Uani 1 1 d . . . . .
C00G C 0.70094(19) 0.21147(15) 0.46098(17) 0.0452(6) Uani 1 1 d . . . . .
C00H C 0.92395(18) 0.25075(15) 0.18652(19) 0.0466(6) Uani 1 1 d . . . . .
C00I C 0.84987(18) 0.28053(14) 0.22415(17) 0.0432(5) Uani 1 1 d . . . . .
C00J C 0.75257(19) 0.46734(14) 0.39807(17) 0.0449(6) Uani 1 1 d . . . . .
C00K C 0.9295(2) 0.4869(2) 0.4015(2) 0.0645(8) Uani 1 1 d . . . . .
H00K H 0.990359 0.492528 0.401320 0.077 Uiso 1 1 calc R U . . .
C00L C 0.5111(2) 0.49542(19) 0.4018(2) 0.0597(8) Uani 1 1 d . . . . .
H00L H 0.470781 0.530864 0.411479 0.072 Uiso 1 1 calc R U . . .
C00M C 0.7870(2) 0.33107(15) 0.1765(2) 0.0443(6) Uani 1 1 d . . . . .
C00N C 0.6467(2) 0.18910(15) 0.3859(2) 0.0473(7) Uani 1 1 d . . . . .
C00O C 0.8733(3) 0.32437(16) 0.0579(3) 0.0540(8) Uani 1 1 d . . . . .
C00P C 0.65886(19) 0.45535(14) 0.39265(17) 0.0435(6) Uani 1 1 d . . . . .
C00Q C 0.7054(3) 0.16845(18) 0.5329(2) 0.0563(8) Uani 1 1 d . . . . .
C00S C 0.7932(2) 0.29748(19) 0.52835(18) 0.0522(6) Uani 1 1 d . . . . .
H00S H 0.822146 0.341302 0.528006 0.063 Uiso 1 1 calc R U . . .
C00T C 0.6027(2) 0.51088(17) 0.41109(19) 0.0520(7) Uani 1 1 d . . . . .
C00U C 0.8006(2) 0.35148(15) 0.09253(18) 0.0481(6) Uani 1 1 d . . . . .
C00V C 0.4818(2) 0.4296(2) 0.3789(2) 0.0640(8) Uani 1 1 d . . . . .
H00V H 0.421473 0.419062 0.374598 0.077 Uiso 1 1 calc R U . . .
C00W C 0.9350(2) 0.27217(16) 0.1053(2) 0.0514(7) Uani 1 1 d . . . . .
C00X C 0.5968(2) 0.12571(16) 0.3840(2) 0.0567(7) Uani 1 1 d . . . . .
C00Y C 0.9827(2) 0.20158(18) 0.2303(2) 0.0575(7) Uani 1 1 d . . . . .
H00Y H 0.975518 0.188194 0.284507 0.069 Uiso 1 1 calc R U . . .
C00Z C 0.5427(2) 0.37632(17) 0.3613(2) 0.0534(7) Uani 1 1 d . . . . .
H00Z H 0.521367 0.331230 0.344395 0.064 Uiso 1 1 calc R U . . .
C010 C 0.8902(2) 0.42223(17) 0.3783(2) 0.0563(7) Uani 1 1 d . . . . .
H010 H 0.925540 0.384955 0.363612 0.068 Uiso 1 1 calc R U . . .
C011 C 0.8029(2) 0.2577(2) 0.6025(2) 0.0637(8) Uani 1 1 d . . . . .
H011 H 0.838628 0.274746 0.649929 0.076 Uiso 1 1 calc R U . . .
C012 C 0.5951(2) 0.21387(17) 0.2463(2) 0.0546(7) Uani 1 1 d . . . . .
H012 H 0.594823 0.242810 0.199384 0.065 Uiso 1 1 calc R U . . .
C013 C 0.7882(2) 0.53466(16) 0.4222(2) 0.0553(7) Uani 1 1 d . . . . .
C014 C 0.8804(2) 0.54314(18) 0.4248(2) 0.0616(8) Uani 1 1 d . . . . .
H014 H 0.907790 0.586170 0.442009 0.074 Uiso 1 1 calc R U . . .
C015 C 0.7601(3) 0.1942(2) 0.6051(2) 0.0666(9) Uani 1 1 d . . . . .
H015 H 0.766609 0.167581 0.654266 0.080 Uiso 1 1 calc R U . . .
C016 C 0.7426(3) 0.39920(18) 0.0458(2) 0.0572(7) Uani 1 1 d . . . . .
C017 C 0.6411(3) 0.57825(17) 0.4358(2) 0.0624(8) Uani 1 1 d . . . . .
H017 H 0.604264 0.615480 0.447895 0.075 Uiso 1 1 calc R U . . .
C018 C 0.7291(3) 0.58947(16) 0.4420(2) 0.0662(9) Uani 1 1 d . . . . .
H018 H 0.752032 0.633913 0.459552 0.079 Uiso 1 1 calc R U . . .
C019 C 0.6048(3) 0.08316(19) 0.4584(3) 0.0741(10) Uani 1 1 d . . . . .
H019 H 0.573359 0.040445 0.457728 0.089 Uiso 1 1 calc R U . . .
C01A C 1.0055(3) 0.24150(19) 0.0692(3) 0.0654(9) Uani 1 1 d . . . . .
H01A H 1.013635 0.254258 0.015017 0.078 Uiso 1 1 calc R U . . .
C01B C 0.6565(3) 0.10303(19) 0.5292(2) 0.0690(9) Uani 1 1 d . . . . .
H01B H 0.660352 0.073854 0.576273 0.083 Uiso 1 1 calc R U . . .
C01C C 0.7570(3) 0.4201(2) -0.0331(2) 0.0694(10) Uani 1 1 d . . . . .
H01C H 0.717218 0.450830 -0.064321 0.083 Uiso 1 1 calc R U . . .
F01D F 0.1422(3) 0.4965(3) 0.2404(3) 0.1561(16) Uani 1 1 d . . . . .
C01E C 0.5430(3) 0.10828(18) 0.3092(3) 0.0669(9) Uani 1 1 d . . . . .
H01E H 0.507814 0.067377 0.305604 0.080 Uiso 1 1 calc R U . . .
C01F C 0.5427(2) 0.1525(2) 0.2407(2) 0.0646(8) Uani 1 1 d . . . . .
H01F H 0.507400 0.141297 0.190513 0.077 Uiso 1 1 calc R U . . .
C01G C 1.0517(3) 0.17289(18) 0.1928(3) 0.0659(11) Uani 1 1 d . . . . .
H01G H 1.090566 0.140126 0.221746 0.079 Uiso 1 1 calc R U . . .
C01H C 0.8863(3) 0.3486(3) -0.0216(2) 0.0748(11) Uani 1 1 d . . . . .
H01H H 0.934972 0.332013 -0.045148 0.090 Uiso 1 1 calc R U . . .
C01I C 0.3108(3) 0.2718(2) 0.3256(3) 0.0825(12) Uani 1 1 d . . . . .
C01J C 1.0626(3) 0.1929(2) 0.1128(3) 0.0696(11) Uani 1 1 d . . . . .
H01J H 1.108813 0.173427 0.087864 0.084 Uiso 1 1 calc R U . . .
N01K N 0.3809(3) 0.2688(3) 0.3123(3) 0.1091(14) Uani 1 1 d . . . . .
F01L F 0.2834(3) 0.5409(3) 0.3905(3) 0.1591(17) Uani 1 1 d . . . . .
C01M C 0.8296(4) 0.3956(2) -0.0652(2) 0.0822(12) Uani 1 1 d . . . . .
H01M H 0.840457 0.411253 -0.117526 0.099 Uiso 1 1 calc R U . . .
C01O C 0.2202(4) 0.2714(5) 0.3395(5) 0.138(3) Uani 1 1 d . . . . .
H01D H 0.200476 0.222963 0.343642 0.207 Uiso 1 1 calc R U . . .
H01I H 0.184341 0.294768 0.293639 0.207 Uiso 1 1 calc R U . . .
H01K H 0.214766 0.296355 0.390596 0.207 Uiso 1 1 calc R U . . .
F4 F 0.2132(7) 0.5886(3) 0.2757(4) 0.271(5) Uani 1 1 d . . . . .
H009 H 0.861(2) 0.2522(19) 0.323(2) 0.042(10) Uiso 1 1 d . . . . .
F5 F 0.2798(5) 0.4980(9) 0.2620(6) 0.377(8) Uani 1 1 d . . . . .
F8 F 0.2104(9) 0.4489(3) 0.3565(5) 0.354(8) Uani 1 1 d . . . . .
F9 F 0.1437(3) 0.5429(5) 0.3668(4) 0.256(4) Uani 1 1 d . . . . .
H007 H 0.680(2) 0.3818(17) 0.186(2) 0.051(8) Uiso 1 1 d . . . . .
H016 H 0.684(4) 0.402(3) 0.068(3) 0.098(15) Uiso 1 1 d . . . . .

loop_
_atom_site_aniso_label
_atom_site_aniso_U_11
_atom_site_aniso_U_22
_atom_site_aniso_U_33
_atom_site_aniso_U_23
_atom_site_aniso_U_13
_atom_site_aniso_U_12
Ru01 0.03587(19) 0.04451(19) 0.03901(19) 0.00071(6) 0.00701(12) 0.00207(6)
P002 0.0531(5) 0.0586(4) 0.0600(5) -0.0005(3) -0.0019(4) 0.0011(3)
P003 0.0679(6) 0.0960(7) 0.0712(6) 0.0191(5) 0.0058(5) 0.0178(5)
F004 0.0605(13) 0.0951(16) 0.0816(14) -0.0137(12) -0.0037(11) -0.0087(11)
N005 0.0383(12) 0.0505(11) 0.0447(11) 0.0005(9) 0.0100(9) 0.0046(9)
F006 0.0770(17) 0.0796(15) 0.097(2) -0.0138(11) -0.0043(14) 0.0198(11)
N007 0.0421(12) 0.0485(12) 0.0433(11) 0.0044(9) 0.0057(10) 0.0028(10)
N008 0.0399(12) 0.0544(12) 0.0394(11) 0.0002(9) 0.0093(9) 0.0047(9)
N009 0.0400(12) 0.0509(12) 0.0430(12) 0.0043(10) 0.0041(10) 0.0074(10)
N00A 0.0461(12) 0.0471(11) 0.0411(11) -0.0037(9) 0.0080(9) 0.0025(9)
F00B 0.0603(13) 0.0881(15) 0.129(2) -0.0107(15) -0.0106(14) -0.0105(12)
F00C 0.133(3) 0.1056(18) 0.0698(16) 0.0232(13) -0.0156(16) -0.0311(18)
N00D 0.0385(12) 0.0498(11) 0.0470(12) 0.0025(9) 0.0057(9) -0.0025(9)
F00E 0.0782(17) 0.0909(14) 0.108(2) -0.0345(15) 0.0200(15) -0.0002(13)
F00F 0.0946(18) 0.0874(16) 0.0965(17) 0.0302(14) 0.0179(14) 0.0165(13)
C00G 0.0425(14) 0.0506(14) 0.0446(13) 0.0026(11) 0.0135(11) 0.0072(11)
C00H 0.0388(13) 0.0481(13) 0.0542(15) -0.0081(11) 0.0111(12) -0.0001(11)
C00I 0.0389(13) 0.0469(13) 0.0447(13) -0.0005(10) 0.0086(11) 0.0019(10)
C00J 0.0466(14) 0.0473(13) 0.0403(13) 0.0027(10) 0.0046(11) 0.0013(11)
C00K 0.0434(16) 0.076(2) 0.073(2) 0.0077(16) 0.0034(15) -0.0138(15)
C00L 0.0504(17) 0.0670(18) 0.0635(18) -0.0006(15) 0.0143(14) 0.0172(14)
C00M 0.0432(14) 0.0468(13) 0.0428(13) -0.0009(11) 0.0060(12) -0.0037(11)
C00N 0.0484(17) 0.0440(13) 0.0520(16) -0.0035(11) 0.0159(14) 0.0032(11)
C00O 0.056(2) 0.0580(18) 0.0503(18) -0.0002(12) 0.0152(16) -0.0123(12)
C00P 0.0451(14) 0.0460(13) 0.0397(12) 0.0013(10) 0.0073(11) 0.0040(11)
C00Q 0.058(2) 0.0617(16) 0.0515(18) 0.0096(13) 0.0169(15) 0.0107(14)
C00S 0.0445(15) 0.0702(17) 0.0417(14) -0.0040(13) 0.0060(12) -0.0006(14)
C00T 0.0534(17) 0.0556(16) 0.0476(15) 0.0021(12) 0.0095(13) 0.0098(13)
C00U 0.0480(16) 0.0506(15) 0.0462(15) -0.0012(11) 0.0078(12) -0.0087(12)
C00V 0.0425(16) 0.076(2) 0.075(2) 0.0002(17) 0.0151(15) 0.0070(15)
C00W 0.0457(16) 0.0540(15) 0.0580(16) -0.0075(12) 0.0194(13) -0.0074(12)
C00X 0.0563(18) 0.0504(15) 0.0657(18) -0.0012(13) 0.0169(15) 0.0046(13)
C00Y 0.0459(17) 0.0598(16) 0.0676(19) -0.0040(15) 0.0105(14) 0.0059(14)
C00Z 0.0403(14) 0.0570(16) 0.0641(17) -0.0039(13) 0.0117(13) -0.0054(12)
C010 0.0455(16) 0.0629(17) 0.0603(17) 0.0036(13) 0.0064(13) 0.0023(13)
C011 0.0565(19) 0.090(2) 0.0451(15) -0.0047(15) 0.0075(14) 0.0005(17)
C012 0.0536(17) 0.0571(16) 0.0512(15) -0.0080(12) 0.0013(13) -0.0002(13)
C013 0.0599(18) 0.0531(15) 0.0516(16) 0.0029(12) 0.0038(13) -0.0062(13)
C014 0.0577(19) 0.0578(17) 0.0666(19) 0.0013(14) -0.0012(15) -0.0195(14)
C015 0.065(2) 0.089(2) 0.0473(17) 0.0127(17) 0.0132(16) 0.0154(19)
C016 0.063(2) 0.0603(17) 0.0483(15) 0.0071(13) 0.0065(14) -0.0032(14)
C017 0.065(2) 0.0501(16) 0.073(2) -0.0026(14) 0.0131(17) 0.0096(14)
C018 0.075(2) 0.0435(14) 0.077(2) -0.0031(14) 0.0010(18) -0.0057(14)
C019 0.086(3) 0.0551(18) 0.086(3) 0.0115(17) 0.028(2) -0.0110(17)
C01A 0.061(2) 0.0658(19) 0.077(2) -0.0137(16) 0.0374(18) -0.0116(16)
C01B 0.089(3) 0.0591(18) 0.0615(19) 0.0139(15) 0.0183(18) 0.0027(17)
C01C 0.081(3) 0.071(2) 0.0540(18) 0.0170(15) 0.0016(18) -0.0075(18)
F01D 0.161(4) 0.156(3) 0.132(3) -0.001(3) -0.050(3) -0.010(3)
C01E 0.068(2) 0.0541(16) 0.080(2) -0.0089(15) 0.0157(18) -0.0119(15)
C01F 0.0540(19) 0.070(2) 0.068(2) -0.0180(17) 0.0026(16) -0.0038(16)
C01G 0.0451(19) 0.061(2) 0.091(3) -0.0133(16) 0.0100(19) 0.0069(13)
C01H 0.086(3) 0.092(3) 0.0526(19) -0.0007(19) 0.0301(19) -0.011(2)
C01I 0.084(3) 0.088(3) 0.077(3) -0.012(2) 0.017(2) -0.034(2)
C01J 0.047(2) 0.0656(18) 0.101(3) -0.018(2) 0.028(2) -0.0067(16)
N01K 0.087(3) 0.126(4) 0.115(3) -0.016(3) 0.017(3) -0.038(3)
F01L 0.117(3) 0.208(4) 0.138(4) 0.019(3) -0.035(3) -0.013(3)
C01M 0.112(3) 0.088(3) 0.0500(18) 0.0130(17) 0.025(2) -0.017(2)
C01O 0.095(4) 0.175(8) 0.154(7) -0.002(5) 0.047(5) -0.027(4)
F4 0.455(13) 0.203(5) 0.126(4) 0.079(4) -0.061(6) -0.131(7)
F5 0.172(6) 0.71(2) 0.255(9) -0.183(13) 0.044(5) 0.155(10)
F8 0.72(2) 0.111(3) 0.182(6) 0.056(4) -0.100(9) -0.032(7)
F9 0.093(3) 0.455(13) 0.234(7) -0.099(7) 0.067(4) -0.043(5)

_geom_special_details            
;
 All esds (except the esd in the dihedral angle between two l.s. planes)
 are estimated using the full covariance matrix.  The cell esds are taken
 into account individually in the estimation of esds in distances, angles
 and torsion angles; correlations between esds in cell parameters are only
 used when they are defined by crystal symmetry.  An approximate (isotropic)
 treatment of cell esds is used for estimating esds involving l.s. planes.
;
loop_
_geom_bond_atom_site_label_1
_geom_bond_atom_site_label_2
_geom_bond_distance
_geom_bond_site_symmetry_2
_geom_bond_publ_flag
Ru01 N005 2.086(2) . ?
Ru01 N007 2.020(2) . ?
Ru01 N008 2.086(2) . ?
Ru01 N009 2.006(3) . ?
Ru01 N00A 2.081(2) . ?
Ru01 N00D 2.069(2) . ?
P002 F004 1.605(2) . ?
P002 F006 1.589(3) . ?
P002 F00B 1.589(2) . ?
P002 F00C 1.577(3) . ?
P002 F00E 1.591(3) . ?
P002 F00F 1.590(3) . ?
P003 F01D 1.540(4) . ?
P003 F01L 1.574(4) . ?
P003 F4 1.488(5) . ?
P003 F5 1.471(6) . ?
P003 F8 1.435(5) . ?
P003 F9 1.497(5) . ?
N005 C00P 1.359(4) . ?
N005 C00Z 1.328(4) . ?
N007 C00M 1.297(4) . ?
N007 H007 0.97(3) . ?
N008 C00G 1.361(4) . ?
N008 C00S 1.335(4) . ?
N009 C00I 1.299(4) . ?
N009 H009 0.62(4) . ?
N00A C00N 1.359(4) . ?
N00A C012 1.346(4) . ?
N00D C00J 1.375(4) . ?
N00D C010 1.331(4) . ?
C00G C00N 1.428(4) . ?
C00G C00Q 1.406(4) . ?
C00H C00I 1.460(4) . ?
C00H C00W 1.402(4) . ?
C00H C00Y 1.401(5) . ?
C00I C00M 1.479(4) . ?
C00J C00P 1.430(4) . ?
C00J C013 1.403(4) . ?
C00K H00K 0.9300 . ?
C00K C010 1.377(5) . ?
C00K C014 1.371(5) . ?
C00L H00L 0.9300 . ?
C00L C00T 1.407(5) . ?
C00L C00V 1.342(5) . ?
C00M C00U 1.449(4) . ?
C00N C00X 1.404(4) . ?
C00O C00U 1.400(5) . ?
C00O C00W 1.488(5) . ?
C00O C01H 1.398(5) . ?
C00P C00T 1.401(4) . ?
C00Q C015 1.416(6) . ?
C00Q C01B 1.428(5) . ?
C00S H00S 0.9300 . ?
C00S C011 1.398(5) . ?
C00T C017 1.421(5) . ?
C00U C016 1.397(5) . ?
C00V H00V 0.9300 . ?
C00V C00Z 1.414(5) . ?
C00W C01A 1.409(4) . ?
C00X C019 1.431(5) . ?
C00X C01E 1.398(5) . ?
C00Y H00Y 0.9300 . ?
C00Y C01G 1.388(5) . ?
C00Z H00Z 0.9300 . ?
C010 H010 0.9300 . ?
C011 H011 0.9300 . ?
C011 C015 1.357(6) . ?
C012 H012 0.9300 . ?
C012 C01F 1.391(5) . ?
C013 C014 1.403(5) . ?
C013 C018 1.427(5) . ?
C014 H014 0.9300 . ?
C015 H015 0.9300 . ?
C016 C01C 1.377(5) . ?
C016 H016 1.00(5) . ?
C017 H017 0.9300 . ?
C017 C018 1.342(5) . ?
C018 H018 0.9300 . ?
C019 H019 0.9300 . ?
C019 C01B 1.344(6) . ?
C01A H01A 0.9300 . ?
C01A C01J 1.379(6) . ?
C01B H01B 0.9300 . ?
C01C H01C 0.9300 . ?
C01C C01M 1.360(6) . ?
C01E H01E 0.9300 . ?
C01E C01F 1.379(6) . ?
C01F H01F 0.9300 . ?
C01G H01G 0.9300 . ?
C01G C01J 1.375(7) . ?
C01H H01H 0.9300 . ?
C01H C01M 1.355(7) . ?
C01I N01K 1.116(6) . ?
C01I C01O 1.423(7) . ?
C01J H01J 0.9300 . ?
C01M H01M 0.9300 . ?
C01O H01D 0.9600 . ?
C01O H01I 0.9600 . ?
C01O H01K 0.9600 . ?

loop_
_geom_angle_atom_site_label_1
_geom_angle_atom_site_label_2
_geom_angle_atom_site_label_3
_geom_angle
_geom_angle_site_symmetry_1
_geom_angle_site_symmetry_3
_geom_angle_publ_flag
N005 Ru01 N008 91.70(9) . . ?
N007 Ru01 N005 96.33(9) . . ?
N007 Ru01 N008 171.54(9) . . ?
N007 Ru01 N00A 97.82(9) . . ?
N007 Ru01 N00D 89.24(9) . . ?
N009 Ru01 N005 170.25(10) . . ?
N009 Ru01 N007 76.13(10) . . ?
N009 Ru01 N008 96.17(10) . . ?
N009 Ru01 N00A 92.72(9) . . ?
N009 Ru01 N00D 94.18(10) . . ?
N00A Ru01 N005 94.44(9) . . ?
N00A Ru01 N008 78.82(9) . . ?
N00D Ru01 N005 79.39(9) . . ?
N00D Ru01 N008 94.89(9) . . ?
N00D Ru01 N00A 171.14(9) . . ?
F006 P002 F004 89.48(15) . . ?
F006 P002 F00B 91.25(16) . . ?
F006 P002 F00E 178.32(18) . . ?
F006 P002 F00F 88.98(16) . . ?
F00B P002 F004 178.71(16) . . ?
F00B P002 F00E 88.66(15) . . ?
F00B P002 F00F 90.80(16) . . ?
F00C P002 F004 91.32(16) . . ?
F00C P002 F006 91.23(18) . . ?
F00C P002 F00B 89.72(17) . . ?
F00C P002 F00E 90.45(19) . . ?
F00C P002 F00F 179.43(18) . . ?
F00E P002 F004 90.58(14) . . ?
F00F P002 F004 88.15(15) . . ?
F00F P002 F00E 89.35(17) . . ?
F01D P003 F01L 177.6(3) . . ?
F4 P003 F01D 86.2(3) . . ?
F4 P003 F01L 91.4(3) . . ?
F4 P003 F9 89.7(6) . . ?
F5 P003 F01D 86.7(4) . . ?
F5 P003 F01L 93.3(4) . . ?
F5 P003 F4 85.1(7) . . ?
F5 P003 F9 174.8(8) . . ?
F8 P003 F01D 95.1(4) . . ?
F8 P003 F01L 87.3(4) . . ?
F8 P003 F4 177.8(6) . . ?
F8 P003 F5 96.8(8) . . ?
F8 P003 F9 88.4(7) . . ?
F9 P003 F01D 93.5(3) . . ?
F9 P003 F01L 86.3(3) . . ?
C00P N005 Ru01 113.85(18) . . ?
C00Z N005 Ru01 128.1(2) . . ?
C00Z N005 C00P 117.9(2) . . ?
Ru01 N007 H007 128(2) . . ?
C00M N007 Ru01 118.9(2) . . ?
C00M N007 H007 113(2) . . ?
C00G N008 Ru01 113.62(18) . . ?
C00S N008 Ru01 128.9(2) . . ?
C00S N008 C00G 117.4(2) . . ?
Ru01 N009 H009 125(3) . . ?
C00I N009 Ru01 119.4(2) . . ?
C00I N009 H009 115(3) . . ?
C00N N00A Ru01 114.10(19) . . ?
C012 N00A Ru01 127.4(2) . . ?
C012 N00A C00N 118.5(3) . . ?
C00J N00D Ru01 113.55(18) . . ?
C010 N00D Ru01 128.8(2) . . ?
C010 N00D C00J 117.6(2) . . ?
N008 C00G C00N 116.7(2) . . ?
N008 C00G C00Q 124.1(3) . . ?
C00Q C00G C00N 119.2(3) . . ?
C00W C00H C00I 118.6(3) . . ?
C00Y C00H C00I 120.9(3) . . ?
C00Y C00H C00W 120.5(3) . . ?
N009 C00I C00H 126.9(3) . . ?
N009 C00I C00M 112.7(2) . . ?
C00H C00I C00M 120.4(2) . . ?
N00D C00J C00P 116.8(2) . . ?
N00D C00J C013 123.2(3) . . ?
C013 C00J C00P 119.9(3) . . ?
C010 C00K H00K 119.4 . . ?
C014 C00K H00K 119.4 . . ?
C014 C00K C010 121.1(3) . . ?
C00T C00L H00L 119.9 . . ?
C00V C00L H00L 119.9 . . ?
C00V C00L C00T 120.1(3) . . ?
N007 C00M C00I 112.7(3) . . ?
N007 C00M C00U 128.1(3) . . ?
C00U C00M C00I 119.2(3) . . ?
N00A C00N C00G 116.4(3) . . ?
N00A C00N C00X 122.8(3) . . ?
C00X C00N C00G 120.8(3) . . ?
C00U C00O C00W 120.5(3) . . ?
C01H C00O C00U 117.9(4) . . ?
C01H C00O C00W 121.6(4) . . ?
N005 C00P C00J 116.3(2) . . ?
N005 C00P C00T 123.7(3) . . ?
C00T C00P C00J 120.0(3) . . ?
C00G C00Q C015 116.0(3) . . ?
C00G C00Q C01B 119.4(3) . . ?
C015 C00Q C01B 124.6(3) . . ?
N008 C00S H00S 118.7 . . ?
N008 C00S C011 122.6(3) . . ?
C011 C00S H00S 118.7 . . ?
C00L C00T C017 124.9(3) . . ?
C00P C00T C00L 116.5(3) . . ?
C00P C00T C017 118.6(3) . . ?
C00O C00U C00M 120.0(3) . . ?
C016 C00U C00M 120.8(3) . . ?
C016 C00U C00O 119.2(3) . . ?
C00L C00V H00V 120.0 . . ?
C00L C00V C00Z 120.0(3) . . ?
C00Z C00V H00V 120.0 . . ?
C00H C00W C00O 121.3(3) . . ?
C00H C00W C01A 117.8(3) . . ?
C01A C00W C00O 120.9(3) . . ?
C00N C00X C019 117.9(3) . . ?
C01E C00X C00N 117.7(3) . . ?
C01E C00X C019 124.4(3) . . ?
C00H C00Y H00Y 120.0 . . ?
C01G C00Y C00H 120.0(4) . . ?
C01G C00Y H00Y 120.0 . . ?
N005 C00Z C00V 121.7(3) . . ?
N005 C00Z H00Z 119.1 . . ?
C00V C00Z H00Z 119.1 . . ?
N00D C010 C00K 122.2(3) . . ?
N00D C010 H010 118.9 . . ?
C00K C010 H010 118.9 . . ?
C00S C011 H011 120.1 . . ?
C015 C011 C00S 119.8(3) . . ?
C015 C011 H011 120.1 . . ?
N00A C012 H012 119.2 . . ?
N00A C012 C01F 121.6(3) . . ?
C01F C012 H012 119.2 . . ?
C00J C013 C018 118.4(3) . . ?
C014 C013 C00J 117.0(3) . . ?
C014 C013 C018 124.6(3) . . ?
C00K C014 C013 118.9(3) . . ?
C00K C014 H014 120.6 . . ?
C013 C014 H014 120.6 . . ?
C00Q C015 H015 120.0 . . ?
C011 C015 C00Q 120.0(3) . . ?
C011 C015 H015 120.0 . . ?
C00U C016 H016 111(3) . . ?
C01C C016 C00U 120.7(4) . . ?
C01C C016 H016 125(3) . . ?
C00T C017 H017 119.2 . . ?
C018 C017 C00T 121.6(3) . . ?
C018 C017 H017 119.2 . . ?
C013 C018 H018 119.3 . . ?
C017 C018 C013 121.4(3) . . ?
C017 C018 H018 119.3 . . ?
C00X C019 H019 119.0 . . ?
C01B C019 C00X 122.0(3) . . ?
C01B C019 H019 119.0 . . ?
C00W C01A H01A 119.4 . . ?
C01J C01A C00W 121.1(4) . . ?
C01J C01A H01A 119.4 . . ?
C00Q C01B H01B 119.6 . . ?
C019 C01B C00Q 120.7(3) . . ?
C019 C01B H01B 119.6 . . ?
C016 C01C H01C 120.1 . . ?
C01M C01C C016 119.8(4) . . ?
C01M C01C H01C 120.1 . . ?
C00X C01E H01E 120.4 . . ?
C01F C01E C00X 119.2(3) . . ?
C01F C01E H01E 120.4 . . ?
C012 C01F H01F 119.9 . . ?
C01E C01F C012 120.3(3) . . ?
C01E C01F H01F 119.9 . . ?
C00Y C01G H01G 120.0 . . ?
C01J C01G C00Y 120.0(4) . . ?
C01J C01G H01G 120.0 . . ?
C00O C01H H01H 119.2 . . ?
C01M C01H C00O 121.7(4) . . ?
C01M C01H H01H 119.2 . . ?
N01K C01I C01O 176.2(6) . . ?
C01A C01J H01J 119.7 . . ?
C01G C01J C01A 120.6(4) . . ?
C01G C01J H01J 119.7 . . ?
C01C C01M H01M 119.7 . . ?
C01H C01M C01C 120.7(3) . . ?
C01H C01M H01M 119.7 . . ?
C01I C01O H01D 109.5 . . ?
C01I C01O H01I 109.5 . . ?
C01I C01O H01K 109.5 . . ?
H01D C01O H01I 109.5 . . ?
H01D C01O H01K 109.5 . . ?
H01I C01O H01K 109.5 . . ?

loop_
_geom_torsion_atom_site_label_1
_geom_torsion_atom_site_label_2
_geom_torsion_atom_site_label_3
_geom_torsion_atom_site_label_4
_geom_torsion
_geom_torsion_site_symmetry_1
_geom_torsion_site_symmetry_2
_geom_torsion_site_symmetry_3
_geom_torsion_site_symmetry_4
_geom_torsion_publ_flag
Ru01 N005 C00P C00J -2.5(3) . . . . ?
Ru01 N005 C00P C00T 176.6(2) . . . . ?
Ru01 N005 C00Z C00V -176.1(2) . . . . ?
Ru01 N007 C00M C00I 4.8(3) . . . . ?
Ru01 N007 C00M C00U -174.6(2) . . . . ?
Ru01 N008 C00G C00N -5.5(3) . . . . ?
Ru01 N008 C00G C00Q 175.9(2) . . . . ?
Ru01 N008 C00S C011 -174.1(2) . . . . ?
Ru01 N009 C00I C00H 176.7(2) . . . . ?
Ru01 N009 C00I C00M -1.2(3) . . . . ?
Ru01 N00A C00N C00G 1.9(3) . . . . ?
Ru01 N00A C00N C00X -178.3(2) . . . . ?
Ru01 N00A C012 C01F 179.5(2) . . . . ?
Ru01 N00D C00J C00P 0.3(3) . . . . ?
Ru01 N00D C00J C013 -177.5(2) . . . . ?
Ru01 N00D C010 C00K 177.2(2) . . . . ?
N005 C00P C00T C00L -1.0(4) . . . . ?
N005 C00P C00T C017 -179.7(3) . . . . ?
N007 C00M C00U C00O 178.4(3) . . . . ?
N007 C00M C00U C016 -0.5(5) . . . . ?
N008 C00G C00N N00A 2.4(4) . . . . ?
N008 C00G C00N C00X -177.4(3) . . . . ?
N008 C00G C00Q C015 -1.1(4) . . . . ?
N008 C00G C00Q C01B 179.3(3) . . . . ?
N008 C00S C011 C015 -1.2(5) . . . . ?
N009 C00I C00M N007 -2.3(4) . . . . ?
N009 C00I C00M C00U 177.2(3) . . . . ?
N00A C00N C00X C019 177.9(3) . . . . ?
N00A C00N C00X C01E -1.8(5) . . . . ?
N00A C012 C01F C01E -0.8(5) . . . . ?
N00D C00J C00P N005 1.5(4) . . . . ?
N00D C00J C00P C00T -177.7(2) . . . . ?
N00D C00J C013 C014 -1.1(4) . . . . ?
N00D C00J C013 C018 178.7(3) . . . . ?
C00G N008 C00S C011 1.4(4) . . . . ?
C00G C00N C00X C019 -2.3(5) . . . . ?
C00G C00N C00X C01E 178.0(3) . . . . ?
C00G C00Q C015 C011 1.3(5) . . . . ?
C00G C00Q C01B C019 -1.6(6) . . . . ?
C00H C00I C00M N007 179.6(3) . . . . ?
C00H C00I C00M C00U -0.9(4) . . . . ?
C00H C00W C01A C01J -1.0(5) . . . . ?
C00H C00Y C01G C01J 0.2(6) . . . . ?
C00I C00H C00W C00O 0.3(4) . . . . ?
C00I C00H C00W C01A -178.4(3) . . . . ?
C00I C00H C00Y C01G 178.8(3) . . . . ?
C00I C00M C00U C00O -1.0(4) . . . . ?
C00I C00M C00U C016 -179.9(3) . . . . ?
C00J N00D C010 C00K 0.0(4) . . . . ?
C00J C00P C00T C00L 178.1(3) . . . . ?
C00J C00P C00T C017 -0.6(4) . . . . ?
C00J C013 C014 C00K 2.0(5) . . . . ?
C00J C013 C018 C017 -1.8(5) . . . . ?
C00L C00T C017 C018 -178.8(3) . . . . ?
C00L C00V C00Z N005 1.3(5) . . . . ?
C00M C00U C016 C01C 178.2(3) . . . . ?
C00N N00A C012 C01F 0.6(5) . . . . ?
C00N C00G C00Q C015 -179.7(3) . . . . ?
C00N C00G C00Q C01B 0.7(5) . . . . ?
C00N C00X C019 C01B 1.5(6) . . . . ?
C00N C00X C01E C01F 1.6(5) . . . . ?
C00O C00U C016 C01C -0.6(5) . . . . ?
C00O C00W C01A C01J -179.7(3) . . . . ?
C00O C01H C01M C01C -1.0(7) . . . . ?
C00P N005 C00Z C00V -0.2(4) . . . . ?
C00P C00J C013 C014 -178.9(3) . . . . ?
C00P C00J C013 C018 0.9(4) . . . . ?
C00P C00T C017 C018 -0.3(5) . . . . ?
C00Q C00G C00N N00A -178.9(3) . . . . ?
C00Q C00G C00N C00X 1.2(4) . . . . ?
C00S N008 C00G C00N 178.3(3) . . . . ?
C00S N008 C00G C00Q -0.3(4) . . . . ?
C00S C011 C015 C00Q -0.3(5) . . . . ?
C00T C00L C00V C00Z -2.2(5) . . . . ?
C00T C017 C018 C013 1.5(6) . . . . ?
C00U C00O C00W C00H -2.3(5) . . . . ?
C00U C00O C00W C01A 176.4(3) . . . . ?
C00U C00O C01H C01M -1.4(6) . . . . ?
C00U C016 C01C C01M -1.8(6) . . . . ?
C00V C00L C00T C00P 2.0(5) . . . . ?
C00V C00L C00T C017 -179.4(4) . . . . ?
C00W C00H C00I N009 -176.6(3) . . . . ?
C00W C00H C00I C00M 1.2(4) . . . . ?
C00W C00H C00Y C01G -1.0(5) . . . . ?
C00W C00O C00U C00M 2.6(5) . . . . ?
C00W C00O C00U C016 -178.6(3) . . . . ?
C00W C00O C01H C01M 179.3(4) . . . . ?
C00W C01A C01J C01G 0.3(6) . . . . ?
C00X C019 C01B C00Q 0.4(6) . . . . ?
C00X C01E C01F C012 -0.3(5) . . . . ?
C00Y C00H C00I N009 3.6(5) . . . . ?
C00Y C00H C00I C00M -178.5(3) . . . . ?
C00Y C00H C00W C00O -179.9(3) . . . . ?
C00Y C00H C00W C01A 1.4(5) . . . . ?
C00Y C01G C01J C01A 0.1(6) . . . . ?
C00Z N005 C00P C00J -179.0(3) . . . . ?
C00Z N005 C00P C00T 0.1(4) . . . . ?
C010 N00D C00J C00P 177.9(3) . . . . ?
C010 N00D C00J C013 0.1(4) . . . . ?
C010 C00K C014 C013 -2.0(5) . . . . ?
C012 N00A C00N C00G -179.1(3) . . . . ?
C012 N00A C00N C00X 0.7(4) . . . . ?
C013 C00J C00P N005 179.4(2) . . . . ?
C013 C00J C00P C00T 0.3(4) . . . . ?
C014 C00K C010 N00D 1.0(5) . . . . ?
C014 C013 C018 C017 178.0(4) . . . . ?
C015 C00Q C01B C019 178.9(4) . . . . ?
C016 C01C C01M C01H 2.6(7) . . . . ?
C018 C013 C014 C00K -177.8(3) . . . . ?
C019 C00X C01E C01F -178.1(3) . . . . ?
C01B C00Q C015 C011 -179.1(4) . . . . ?
C01E C00X C019 C01B -178.8(4) . . . . ?
C01H C00O C00U C00M -176.7(3) . . . . ?
C01H C00O C00U C016 2.2(5) . . . . ?
C01H C00O C00W C00H 177.0(3) . . . . ?
C01H C00O C00W C01A -4.4(5) . . . . ?

_smtbx_masks_special_details     ?
loop_
_smtbx_masks_void_nr
_smtbx_masks_void_average_x
_smtbx_masks_void_average_y
_smtbx_masks_void_average_z
_smtbx_masks_void_volume
_smtbx_masks_void_count_electrons
_smtbx_masks_void_content
1 0.000 0.000 0.500 416.1 85.5 ?
2 -0.500 0.500 0.000 416.1 85.5 ?

_smtbx_masks_void_probe_radius   1.2
_smtbx_masks_void_truncation_radius 1.2
_shelx_res_file                  
;
TITL exp_tayler_auto_a.res in P2(1)/n
    exp_tayler_auto.res
    created by SHELXL-2018/3 at 13:46:20 on 16-Mar-2023
REM Old TITL exp_Tayler_auto in P2(1)/n
REM SHELXT solution in P2(1)/n: R1 0.150, Rweak 0.008, Alpha 0.035
REM <I/s> 0.570 for 302 systematic absences, Orientation as input
REM Formula found by SHELXT: Ru C53 N9
CELL 1.54184 15.173867 18.697031 16.126414 90 98.0083 90
ZERR 20 0.000071 0.00008 0.000065 0 0.0004 0
LATT 1
SYMM 0.5-X,0.5+Y,0.5-Z
SFAC Ru C H N P F
UNIT 20 760 520 120 1 1

L.S. 15
PLAN  60
TEMP 22
CONF
BOND
list 4
MORE -1
BOND $H
ABIN
fmap 2 53
ACTA
REM <olex2.extras>
REM <HklSrc "%.\\exp_Tayler_auto.hkl">
REM </olex2.extras>

WGHT    0.200000
FVAR       0.25472
RU01  1    0.729574    0.320824    0.338944    11.00000    0.03587    0.04451 =
         0.03901    0.00071    0.00701    0.00207
P002  5    1.037060    0.239568    0.490400    11.00000    0.05310    0.05861 =
         0.06003   -0.00055   -0.00189    0.00110
P003  5    0.212102    0.516840    0.315332    11.00000    0.06787    0.09602 =
         0.07118    0.01909    0.00582    0.01778
F004  6    0.938362    0.211785    0.457067    11.00000    0.06053    0.09511 =
         0.08160   -0.01374   -0.00365   -0.00874
N005  4    0.629511    0.388964    0.368140    11.00000    0.03827    0.05047 =
         0.04465    0.00051    0.00999    0.00457
F006  6    1.076503    0.177235    0.439627    11.00000    0.07699    0.07957 =
         0.09725   -0.01383   -0.00429    0.01978
N007  4    0.724828    0.352166    0.218543    11.00000    0.04205    0.04848 =
         0.04327    0.00441    0.00569    0.00280
N008  4    0.744097    0.275034    0.458058    11.00000    0.03995    0.05436 =
         0.03940    0.00021    0.00932    0.00471
N009  4    0.832070    0.269350    0.299563    11.00000    0.04001    0.05089 =
         0.04302    0.00434    0.00408    0.00741
N00A  4    0.646302    0.232314    0.318120    11.00000    0.04606    0.04709 =
         0.04106   -0.00374    0.00805    0.00250
F00B  6    1.134125    0.268785    0.522549    11.00000    0.06028    0.08812 =
         0.12872   -0.01066   -0.01061   -0.01052
F00C  6    1.041960    0.190842    0.570706    11.00000    0.13304    0.10565 =
         0.06982    0.02324   -0.01562   -0.03108
N00D  4    0.803182    0.411288    0.376103    11.00000    0.03849    0.04976 =
         0.04698    0.00248    0.00574   -0.00248
F00E  6    0.997566    0.303507    0.538958    11.00000    0.07825    0.09089 =
         0.10840   -0.03450    0.01998   -0.00015
F00F  6    1.031071    0.288680    0.409302    11.00000    0.09464    0.08742 =
         0.09654    0.03023    0.01789    0.01650
C00G  2    0.700939    0.211470    0.460983    11.00000    0.04245    0.05058 =
         0.04460    0.00255    0.01354    0.00721
C00H  2    0.923951    0.250746    0.186517    11.00000    0.03882    0.04815 =
         0.05423   -0.00806    0.01112   -0.00006
C00I  2    0.849868    0.280535    0.224152    11.00000    0.03889    0.04688 =
         0.04465   -0.00051    0.00863    0.00193
C00J  2    0.752572    0.467342    0.398067    11.00000    0.04658    0.04731 =
         0.04027    0.00274    0.00463    0.00131
C00K  2    0.929484    0.486904    0.401465    11.00000    0.04343    0.07607 =
         0.07267    0.00769    0.00337   -0.01377
AFIX  43
H00K  3    0.990359    0.492528    0.401320    11.00000   -1.20000
AFIX   0
C00L  2    0.511114    0.495423    0.401766    11.00000    0.05040    0.06702 =
         0.06349   -0.00060    0.01434    0.01718
AFIX  43
H00L  3    0.470781    0.530864    0.411479    11.00000   -1.20000
AFIX   0
C00M  2    0.787000    0.331067    0.176508    11.00000    0.04320    0.04682 =
         0.04281   -0.00091    0.00598   -0.00366
C00N  2    0.646704    0.189102    0.385935    11.00000    0.04840    0.04397 =
         0.05202   -0.00352    0.01595    0.00316
C00O  2    0.873327    0.324369    0.057868    11.00000    0.05598    0.05798 =
         0.05026   -0.00020    0.01515   -0.01231
C00P  2    0.658857    0.455348    0.392650    11.00000    0.04505    0.04605 =
         0.03975    0.00133    0.00732    0.00396
C00Q  2    0.705365    0.168449    0.532934    11.00000    0.05821    0.06175 =
         0.05147    0.00959    0.01694    0.01067
C00S  2    0.793214    0.297475    0.528352    11.00000    0.04450    0.07024 =
         0.04173   -0.00402    0.00597   -0.00060
AFIX  43
H00S  3    0.822146    0.341302    0.528006    11.00000   -1.20000
AFIX   0
C00T  2    0.602713    0.510881    0.411094    11.00000    0.05337    0.05558 =
         0.04763    0.00213    0.00949    0.00977
C00U  2    0.800559    0.351482    0.092530    11.00000    0.04796    0.05057 =
         0.04617   -0.00125    0.00782   -0.00866
C00V  2    0.481832    0.429614    0.378873    11.00000    0.04249    0.07623 =
         0.07527    0.00024    0.01511    0.00699
AFIX  43
H00V  3    0.421473    0.419062    0.374598    11.00000   -1.20000
AFIX   0
C00W  2    0.935003    0.272172    0.105260    11.00000    0.04570    0.05403 =
         0.05802   -0.00748    0.01942   -0.00740
C00X  2    0.596847    0.125709    0.383957    11.00000    0.05630    0.05045 =
         0.06566   -0.00125    0.01688    0.00460
C00Y  2    0.982722    0.201584    0.230318    11.00000    0.04587    0.05984 =
         0.06764   -0.00399    0.01055    0.00589
AFIX  43
H00Y  3    0.975518    0.188194    0.284507    11.00000   -1.20000
AFIX   0
C00Z  2    0.542706    0.376319    0.361251    11.00000    0.04034    0.05698 =
         0.06412   -0.00390    0.01168   -0.00544
AFIX  43
H00Z  3    0.521367    0.331230    0.344395    11.00000   -1.20000
AFIX   0
C010  2    0.890163    0.422226    0.378260    11.00000    0.04553    0.06286 =
         0.06033    0.00359    0.00636    0.00225
AFIX  43
H010  3    0.925540    0.384955    0.363612    11.00000   -1.20000
AFIX   0
C011  2    0.802903    0.257715    0.602493    11.00000    0.05647    0.08955 =
         0.04508   -0.00472    0.00746    0.00050
AFIX  43
H011  3    0.838628    0.274746    0.649929    11.00000   -1.20000
AFIX   0
C012  2    0.595149    0.213866    0.246325    11.00000    0.05363    0.05712 =
         0.05124   -0.00801    0.00133   -0.00018
AFIX  43
H012  3    0.594823    0.242810    0.199384    11.00000   -1.20000
AFIX   0
C013  2    0.788228    0.534655    0.422182    11.00000    0.05985    0.05313 =
         0.05164    0.00286    0.00378   -0.00619
C014  2    0.880424    0.543136    0.424774    11.00000    0.05770    0.05782 =
         0.06655    0.00127   -0.00117   -0.01946
AFIX  43
H014  3    0.907790    0.586170    0.442009    11.00000   -1.20000
AFIX   0
C015  2    0.760050    0.194203    0.605077    11.00000    0.06509    0.08884 =
         0.04729    0.01274    0.01322    0.01538
AFIX  43
H015  3    0.766609    0.167581    0.654266    11.00000   -1.20000
AFIX   0
C016  2    0.742604    0.399202    0.045815    11.00000    0.06282    0.06029 =
         0.04827    0.00708    0.00650   -0.00317
C017  2    0.641061    0.578255    0.435761    11.00000    0.06531    0.05010 =
         0.07286   -0.00256    0.01311    0.00959
AFIX  43
H017  3    0.604264    0.615480    0.447895    11.00000   -1.20000
AFIX   0
C018  2    0.729069    0.589465    0.441971    11.00000    0.07533    0.04350 =
         0.07705   -0.00306    0.00097   -0.00567
AFIX  43
H018  3    0.752032    0.633913    0.459552    11.00000   -1.20000
AFIX   0
C019  2    0.604844    0.083163    0.458379    11.00000    0.08580    0.05505 =
         0.08597    0.01148    0.02838   -0.01101
AFIX  43
H019  3    0.573359    0.040445    0.457728    11.00000   -1.20000
AFIX   0
C01A  2    1.005472    0.241500    0.069166    11.00000    0.06135    0.06575 =
         0.07703   -0.01366    0.03741   -0.01164
AFIX  43
H01A  3    1.013635    0.254258    0.015017    11.00000   -1.20000
AFIX   0
C01B  2    0.656459    0.103034    0.529200    11.00000    0.08851    0.05915 =
         0.06149    0.01389    0.01825    0.00267
AFIX  43
H01B  3    0.660352    0.073854    0.576273    11.00000   -1.20000
AFIX   0
C01C  2    0.757023    0.420065   -0.033065    11.00000    0.08080    0.07116 =
         0.05396    0.01701    0.00162   -0.00751
AFIX  43
H01C  3    0.717218    0.450830   -0.064321    11.00000   -1.20000
AFIX   0

F01D  6    0.142215    0.496532    0.240427    11.00000    0.16055    0.15571 =
         0.13206   -0.00092   -0.04968   -0.01011
C01E  2    0.543009    0.108282    0.309150    11.00000    0.06798    0.05407 =
         0.08007   -0.00887    0.01573   -0.01194
AFIX  43
H01E  3    0.507814    0.067377    0.305604    11.00000   -1.20000
AFIX   0
C01F  2    0.542743    0.152518    0.240665    11.00000    0.05397    0.07040 =
         0.06761   -0.01800    0.00258   -0.00381
AFIX  43
H01F  3    0.507400    0.141297    0.190513    11.00000   -1.20000
AFIX   0
C01G  2    1.051681    0.172892    0.192776    11.00000    0.04510    0.06129 =
         0.09142   -0.01331    0.01003    0.00689
AFIX  43
H01G  3    1.090566    0.140126    0.221746    11.00000   -1.20000
AFIX   0
C01H  2    0.886255    0.348584   -0.021598    11.00000    0.08568    0.09203 =
         0.05259   -0.00072    0.03006   -0.01097
AFIX  43
H01H  3    0.934972    0.332013   -0.045148    11.00000   -1.20000
AFIX   0

C01I  2    0.310808    0.271819    0.325637    11.00000    0.08366    0.08800 =
         0.07738   -0.01215    0.01686   -0.03362
C01J  2    1.062556    0.192874    0.112780    11.00000    0.04690    0.06565 =
         0.10133   -0.01763    0.02798   -0.00672
AFIX  43
H01J  3    1.108813    0.173427    0.087864    11.00000   -1.20000
AFIX   0

N01K  4    0.380905    0.268778    0.312252    11.00000    0.08708    0.12553 =
         0.11548   -0.01595    0.01707   -0.03842
F01L  6    0.283370    0.540946    0.390500    11.00000    0.11713    0.20766 =
         0.13767    0.01853   -0.03467   -0.01333
C01M  2    0.829594    0.395587   -0.065160    11.00000    0.11199    0.08825 =
         0.05005    0.01301    0.02477   -0.01742
AFIX  43
H01M  3    0.840457    0.411253   -0.117526    11.00000   -1.20000
AFIX   0

C01O  2    0.220231    0.271446    0.339507    11.00000    0.09489    0.17459 =
         0.15400   -0.00218    0.04743   -0.02688
AFIX 137
H01D  3    0.200476    0.222963    0.343642    11.00000   -1.50000
H01I  3    0.184341    0.294768    0.293639    11.00000   -1.50000
H01K  3    0.214766    0.296355    0.390596    11.00000   -1.50000
AFIX   0

F4    6    0.213213    0.588636    0.275664    11.00000    0.45539    0.20296 =
         0.12612    0.07936   -0.06109   -0.13126
H009  3    0.861176    0.252245    0.322611    11.00000    0.04204
F5    6    0.279797    0.497995    0.262007    11.00000    0.17173    0.70767 =
         0.25462   -0.18279    0.04445    0.15493
F8    6    0.210352    0.448931    0.356478    11.00000    0.72221    0.11057 =
         0.18179    0.05575   -0.09987   -0.03232
F9    6    0.143728    0.542854    0.366801    11.00000    0.09269    0.45504 =
         0.23365   -0.09871    0.06714   -0.04266
H007  3    0.680158    0.381817    0.185873    11.00000    0.05091
H016  3    0.684184    0.401726    0.067541    11.00000    0.09786
HKLF 4


REM  exp_tayler_auto_a.res in P2(1)/n
REM wR2 = 0.1989, GooF = S = 0.938, Restrained GooF = 0.938 for all data
REM R1 = 0.0491 for 8354 Fo > 4sig(Fo) and 0.0522 for all 9242 data
REM 572 parameters refined using 0 restraints

END

WGHT      0.0964      2.6805

REM Highest difference peak  1.105,  deepest hole -0.861,  1-sigma level  0.078
Q1    1   0.1591  0.5789  0.3093  11.00000  0.05    1.10
Q2    1   0.2610  0.4407  0.3038  11.00000  0.05    0.97
Q3    1   0.1532  0.4667  0.3643  11.00000  0.05    0.77
Q4    1   0.2789  0.5394  0.2620  11.00000  0.05    0.68
Q5    1   0.2202  0.6149  0.2863  11.00000  0.05    0.67
Q6    1   0.1652  0.5416  0.3992  11.00000  0.05    0.55
Q7    1   0.3164  0.5209  0.2806  11.00000  0.05    0.55
Q8    1   0.1196  0.4652  0.3041  11.00000  0.05    0.47
Q9    1   0.1226  0.5602  0.3672  11.00000  0.05    0.45
Q10   1   0.6405  0.2988  0.3363  11.00000  0.05    0.40
Q11   1   0.7993  0.3163  0.1809  11.00000  0.05    0.40
Q12   1   0.2284  0.4956  0.2220  11.00000  0.05    0.40
Q13   1   0.6453  0.3623  0.3566  11.00000  0.05    0.39
Q14   1   0.2986  0.5664  0.3920  11.00000  0.05    0.36
Q15   1   0.8367  0.3039  0.2145  11.00000  0.05    0.33
Q16   1   0.2861  0.5771  0.3717  11.00000  0.05    0.33
Q17   1   0.8009  0.2808  0.3380  11.00000  0.05    0.32
Q18   1   0.7809  0.3784  0.3623  11.00000  0.05    0.32
Q19   1   0.7809  0.3586  0.0832  11.00000  0.05    0.31
Q20   1   0.7378  0.2951  0.4221  11.00000  0.05    0.31
Q21   1   0.1251  0.4873  0.2205  11.00000  0.05    0.30
Q22   1   0.8945  0.3133  0.0749  11.00000  0.05    0.30
Q23   1   0.7240  0.3617  0.4026  11.00000  0.05    0.29
Q24   1   0.7376  0.2790  0.2788  11.00000  0.05    0.29
Q25   1   0.7302  0.3525  0.2672  11.00000  0.05    0.29
Q26   1   0.7246  0.2791  0.4052  11.00000  0.05    0.28
Q27   1   0.6370  0.2375  0.3000  11.00000  0.05    0.28
Q28   1   0.7507  0.3197  0.2289  11.00000  0.05    0.27
Q29   1   0.7834  0.1959  0.6009  11.00000  0.05    0.26
Q30   1   0.6789  0.4580  0.4043  11.00000  0.05    0.26
Q31   1   1.1352  0.2466  0.5169  11.00000  0.05    0.26
Q32   1   1.0667  0.3193  0.4316  11.00000  0.05    0.25
Q33   1   1.0540  0.1598  0.5000  11.00000  0.05    0.24
Q34   1   0.9950  0.2370  0.5783  11.00000  0.05    0.24
Q35   1   0.3817  0.2893  0.3600  11.00000  0.05    0.23
Q36   1   0.6965  0.3196  0.4491  11.00000  0.05    0.23
Q37   1   1.0355  0.1636  0.5308  11.00000  0.05    0.23
Q38   1   0.7860  0.5226  0.4363  11.00000  0.05    0.23
Q39   1   0.6979  0.4349  0.0729  11.00000  0.05    0.23
Q40   1   0.8922  0.2611  0.1979  11.00000  0.05    0.23
Q41   1   0.6825  0.2134  0.4702  11.00000  0.05    0.22
Q42   1   0.6228  0.1080  0.3893  11.00000  0.05    0.22
Q43   1   0.5803  0.1432  0.3907  11.00000  0.05    0.22
Q44   1   0.7069  0.3557  0.2053  11.00000  0.05    0.21
Q45   1   0.9649  0.2581  0.0985  11.00000  0.05    0.21
Q46   1   0.9507  0.4975  0.4083  11.00000  0.05    0.21
Q47   1   0.7191  0.3967  0.0499  11.00000  0.05    0.21
Q48   1   0.7054  0.3768  0.2184  11.00000  0.05    0.21
Q49   1   0.7183  0.6010  0.4240  11.00000  0.05    0.19
Q50   1   0.6223  0.3221  0.2598  11.00000  0.05    0.19
Q51   1   0.9615  0.2090  0.2188  11.00000  0.05    0.19
Q52   1   0.9488  0.1990  0.5009  11.00000  0.05    0.18
Q53   1   1.0249  0.2009  0.0854  11.00000  0.05    0.18
Q54   1   0.5164  0.3300  0.3215  11.00000  0.05    0.18
Q55   1   0.2226  0.2803  0.3649  11.00000  0.05    0.18
Q56   1   0.9231  0.3752  0.3795  11.00000  0.05    0.18
Q57   1   0.8992  0.2353  0.3537  11.00000  0.05    0.18
Q58   1   0.6605  0.1190  0.5415  11.00000  0.05    0.18
Q59   1   0.6835  0.5849  0.4226  11.00000  0.05    0.18
Q60   1   0.6248  0.3154  0.4547  11.00000  0.05    0.18
;
_shelx_res_checksum              13818
_shelx_fab_file                  
;
-19 0 1 1.0627 1.0795
-19 0 3 -0.6591 -0.9702
-19 1 1 -0.0532 0.1105
-19 1 2 -0.4009 -0.0895
-19 1 3 0.3376 0.3749
-19 1 4 0.2663 -0.1405
-19 2 2 -0.0709 -0.2432
-19 2 3 0.0609 0.4453
-19 2 4 -0.3864 -0.1832
-18 0 -2 0.9826 -0.4242
-18 0 2 0.0823 1.4161
-18 0 4 0.8360 -0.3568
-18 0 6 -0.5283 -0.7454
-18 1 -3 -0.0169 -0.4146
-18 1 -2 -0.0973 0.8523
-18 1 -1 -0.4707 0.5596
-18 1 0 -0.0493 -0.8968
-18 1 1 0.8942 -0.0373
-18 1 2 -0.2752 -0.0259
-18 1 3 -0.7062 -0.3115
-18 1 4 0.2105 1.0900
-18 1 5 -0.1617 0.2308
-18 1 6 -0.2333 -0.9427
-18 1 7 0.3577 -0.0265
-18 1 8 0.2770 0.2482
-18 1 9 0.1676 0.1537
-18 2 -3 -0.1093 -0.6192
-18 2 -2 0.6672 0.4196
-18 2 -1 0.3348 -0.0113
-18 2 0 -0.2633 -0.6669
-18 2 1 0.1809 0.6974
-18 2 2 -0.1949 0.0262
-18 2 3 0.0116 -0.6422
-18 2 4 0.3401 0.2885
-18 2 5 0.1372 -0.1428
-18 2 6 0.2416 -0.2935
-18 2 7 -0.2199 0.5104
-18 2 8 -0.3582 -0.2322
-18 2 9 0.4394 -0.1308
-18 3 -3 0.2163 -0.6250
-18 3 -2 -0.4795 0.0874
-18 3 -1 -0.9105 0.1007
-18 3 0 0.1542 0.0790
-18 3 1 0.6725 0.2661
-18 3 2 -0.4185 -0.2620
-18 3 3 -0.2206 0.0684
-18 3 4 0.1670 0.1240
-18 3 5 -0.1353 -0.1518
-18 3 6 -0.0751 0.3689
-18 3 7 -0.3589 0.2032
-18 3 8 -0.1765 -0.6159
-18 4 -2 0.4825 0.5301
-18 4 -1 0.1472 -0.1628
-18 4 0 0.1263 -0.1773
-18 4 1 -0.1467 0.1167
-18 4 2 -0.1596 -0.1719
-18 4 3 0.2883 0.1726
-18 4 4 -0.0122 0.0005
-18 4 5 -0.3049 -0.3888
-18 4 6 0.4055 0.1818
-18 4 7 0.4864 0.1849
-18 5 -1 -0.6652 0.0170
-18 5 0 0.2759 0.2653
-18 5 1 0.5461 -0.0990
-18 5 2 0.1676 -0.0438
-18 5 3 -0.5543 -0.0353
-18 5 4 -0.2558 -0.3247
-18 5 5 0.2853 0.0963
-18 5 6 0.1821 0.6966
-18 5 7 -0.2954 0.2172
-18 6 0 -0.4139 -0.2868
-18 6 1 -0.6204 -0.1568
-18 6 2 0.4687 0.6428
-18 6 3 0.1398 0.0968
-18 6 4 0.0691 -0.3107
-18 6 5 0.0736 -0.1749
-18 6 6 -0.3807 -0.1360
-18 6 7 -0.0656 -0.1056
-18 7 1 0.3538 -0.1582
-18 7 2 0.5292 0.2125
-18 7 3 -0.7774 -0.2847
-18 7 4 -0.3057 0.1234
-18 7 5 0.5411 0.1295
-17 0 -5 0.4809 -1.2846
-17 0 -3 0.3264 1.0963
-17 0 -1 -0.0461 0.0100
-17 0 1 -0.1015 -1.3261
-17 0 3 -1.1012 1.0521
-17 0 5 0.5447 0.2174
-17 0 7 0.6282 -1.5034
-17 0 9 -0.3760 1.1935
-17 1 -6 0.0551 0.4347
-17 1 -5 -0.0493 -0.5846
-17 1 -4 -0.9264 0.1378
-17 1 -3 0.4653 -0.2958
-17 1 -2 0.4504 -0.2575
-17 1 -1 -0.1978 1.1031
-17 1 0 -0.4663 0.1473
-17 1 1 0.0839 -0.6175
-17 1 2 1.1084 0.3135
-17 1 3 -0.0300 -0.9140
-17 1 4 -0.1030 -0.4674
-17 1 5 0.0326 1.2311
-17 1 6 -0.2631 0.0648
-17 1 7 0.1833 -0.3760
-17 1 8 -0.4935 0.5572
-17 1 9 -0.0390 -0.8426
-17 1 10 0.7780 -0.5318
-17 1 11 0.1964 1.3458
-17 2 -6 -0.4558 0.1755
-17 2 -5 0.9650 -0.7069
-17 2 -4 -0.4706 0.7515
-17 2 -3 0.0325 0.0033
-17 2 -2 0.0340 -0.4990
-17 2 -1 -0.3369 0.4382
-17 2 0 0.0008 -0.6705
-17 2 1 0.1629 -0.5320
-17 2 2 -0.0018 1.3337
-17 2 3 -0.7617 0.3174
-17 2 4 -0.0358 -0.4967
-17 2 5 0.3384 0.1860
-17 2 6 -0.1710 -0.5452
-17 2 7 0.1365 -0.2550
-17 2 8 -0.0545 0.8831
-17 2 9 -0.0291 0.0439
-17 2 10 -0.2609 -0.4338
-17 2 11 -0.0830 0.5132
-17 3 -6 0.8624 0.3005
-17 3 -5 0.7538 -0.2369
-17 3 -4 -1.4061 0.2092
-17 3 -3 0.1899 -0.1542
-17 3 -2 1.2455 0.0982
-17 3 -1 -0.3085 0.3644
-17 3 0 -0.6065 -0.3371
-17 3 1 -0.0078 -0.1236
-17 3 2 0.3727 0.2042
-17 3 3 0.2756 -0.1524
-17 3 4 0.3368 0.0201
-17 3 5 -0.0525 -0.0668
-17 3 6 -0.4531 -0.5049
-17 3 7 -0.0205 0.3462
-17 3 8 0.5179 0.3285
-17 3 9 0.4403 -0.1916
-17 3 10 -0.7813 -0.1918
-17 3 11 -0.0182 0.0024
-17 4 -6 -1.3163 -0.5781
-17 4 -5 0.4236 -0.1972
-17 4 -4 -0.3397 0.2746
-17 4 -3 -0.2313 -0.1243
-17 4 -2 0.3167 0.1530
-17 4 -1 -0.3016 0.0385
-17 4 0 0.5051 -0.3082
-17 4 1 0.4411 0.0391
-17 4 2 -0.5368 -0.0118
-17 4 3 -0.5930 0.0481
-17 4 4 0.0021 0.3955
-17 4 5 0.2406 -0.0733
-17 4 6 0.1484 -0.3742
-17 4 7 -0.3220 0.4645
-17 4 8 -0.0519 0.0804
-17 4 9 0.4737 -0.1330
-17 4 10 -0.4916 -0.0987
-17 5 -5 1.1187 0.2273
-17 5 -4 0.0466 -0.1474
-17 5 -3 -0.3153 -0.0944
-17 5 -2 0.5114 -0.0487
-17 5 -1 -0.5708 -0.0479
-17 5 0 -0.6838 0.3230
-17 5 1 -0.2929 -0.0114
-17 5 2 0.4242 -0.1950
-17 5 3 0.7213 0.3186
-17 5 4 0.2302 -0.0885
-17 5 5 -0.2127 -0.5053
-17 5 6 -0.2126 0.1374
-17 5 7 -0.4655 0.1599
-17 5 8 0.0476 -0.4917
-17 5 9 0.5831 0.3658
-17 6 -5 -0.7364 -0.3554
-17 6 -4 -0.2265 -0.1832
-17 6 -3 -0.2561 0.1483
-17 6 -2 0.3755 0.1191
-17 6 -1 0.3371 -0.0138
-17 6 0 0.8962 0.1459
-17 6 1 0.3349 -0.3627
-17 6 2 -0.3089 -0.3503
-17 6 3 -0.8950 0.2696
-17 6 4 -0.5714 0.2070
-17 6 5 0.4664 0.0326
-17 6 6 0.6914 0.2962
-17 6 7 -0.0403 -0.1444
-17 6 8 0.0368 -0.3081
-17 6 9 0.2427 0.6618
-17 6 10 -0.2227 0.0248
-17 7 -4 0.5541 0.0769
-17 7 -3 -0.2167 -0.0269
-17 7 -2 0.0798 -0.1692
-17 7 -1 -0.5368 0.0810
-17 7 0 -0.8786 0.3182
-17 7 1 -0.6428 -0.1020
-17 7 2 0.8323 0.0267
-17 7 3 0.6029 0.1036
-17 7 4 -0.0633 -0.2094
-17 7 5 0.2067 -0.1407
-17 7 6 -0.1090 0.2366
-17 7 7 -0.6993 -0.2556
-17 7 8 -0.2721 -0.3781
-17 7 9 -0.0186 0.1734
-17 8 -3 -0.3446 -0.1515
-17 8 -2 0.1123 0.1872
-17 8 -1 0.6437 0.2946
-17 8 0 0.7234 -0.2658
-17 8 1 -0.0980 -0.3868
-17 8 2 0.3371 0.2435
-17 8 3 -0.4094 0.0337
-17 8 4 -1.0664 -0.1682
-17 8 5 0.0787 0.2583
-17 8 6 0.5934 0.4360
-17 8 7 0.2405 -0.2449
-17 8 8 0.2878 -0.1792
-17 9 -2 0.1661 -0.1478
-17 9 -1 -0.2426 -0.0948
-17 9 0 -0.6228 0.0108
-17 9 1 -0.7559 0.2757
-17 9 3 0.6090 -0.2740
-17 9 4 -0.0653 -0.1706
-17 9 5 0.3221 -0.1033
-17 9 6 0.1769 0.0193
-17 9 7 -0.4303 0.0409
-17 10 1 -0.0531 -0.0414
-17 10 2 0.0076 0.3217
-17 10 3 -0.0345 0.1098
-17 10 4 -0.6187 -0.0813
-17 10 5 -0.4205 -0.0328
-16 0 -6 -1.1275 0.5154
-16 0 -4 0.0871 -1.1634
-16 0 -2 0.0345 0.8893
-16 0 0 -0.6136 0.9031
-16 0 2 1.3527 -1.5301
-16 0 4 -0.4777 0.8179
-16 0 6 -0.6070 0.8383
-16 0 8 0.6839 -1.3959
-16 0 10 -0.0525 0.7674
-16 0 12 0.7930 0.3730
-16 1 -7 -0.1614 -0.5171
-16 1 -6 -0.4078 1.2343
-16 1 -5 1.1544 0.2639
-16 1 -4 0.2131 -0.6101
-16 1 -3 -0.8790 -0.1619
-16 1 -2 -0.4070 -0.6871
-16 1 -1 1.1572 -0.3463
-16 1 0 0.2316 1.2234
-16 1 1 -0.9312 -0.0105
-16 1 2 0.1691 -0.1118
-16 1 3 -0.4137 0.1679
-16 1 4 -0.3507 -0.9029
-16 1 5 0.7535 -0.0879
-16 1 6 0.0640 1.0298
-16 1 7 -0.1391 -0.4381
-16 1 8 -0.3373 0.4121
-16 1 9 -0.2461 0.6002
-16 1 10 0.4126 -1.4524
-16 1 11 -0.4550 -0.1207
-16 1 12 0.0320 1.2238
-16 1 13 -0.0155 -0.4499
-16 2 -8 0.7249 -0.2051
-16 2 -7 0.3478 -0.2465
-16 2 -6 -0.8851 0.8743
-16 2 -5 0.4188 -0.6965
-16 2 -4 0.3293 -0.3805
-16 2 -3 -0.0504 1.0135
-16 2 -2 -0.3903 0.0071
-16 2 -1 0.1961 -0.1231
-16 2 0 -0.4113 0.5998
-16 2 1 -0.3754 -1.1455
-16 2 2 1.2225 -0.4136
-16 2 3 -0.0232 1.0620
-16 2 4 -0.4795 -0.1171
-16 2 5 0.6939 0.0711
-16 2 6 -0.2774 0.5793
-16 2 7 -0.2676 -1.2931
-16 2 8 0.2785 -0.5828
-16 2 9 0.3400 1.1142
-16 2 10 0.1029 0.1012
-16 2 11 -0.6195 -0.0891
-16 2 12 0.2525 0.1107
-16 2 13 0.3825 -0.1800
-16 3 -8 -0.7617 0.1045
-16 3 -7 0.0514 -0.3039
-16 3 -6 0.0487 0.0934
-16 3 -5 0.2286 -0.0814
-16 3 -4 -0.6234 -0.0624
-16 3 -3 -0.1657 -0.2005
-16 3 -2 0.0150 -0.2031
-16 3 -1 0.6663 0.2006
-16 3 0 0.6439 0.2547
-16 3 1 -0.1474 -0.1849
-16 3 2 -0.1901 0.1356
-16 3 3 -1.0880 -0.1245
-16 3 4 -0.4681 -0.2940
-16 3 5 1.0124 0.4910
-16 3 6 0.1520 0.0230
-16 3 7 -0.3760 -0.4246
-16 3 8 -0.4269 0.3812
-16 3 9 0.0564 0.2390
-16 3 10 0.3638 -0.2840
-16 3 11 -0.0096 0.2232
-16 3 12 -0.1005 -0.4723
-16 4 -8 0.7324 -0.3410
-16 4 -6 -0.5989 0.2362
-16 4 -5 0.6755 -0.1461
-16 4 -4 0.3029 0.0762
-16 4 -3 0.3268 0.0140
-16 4 -2 -0.1199 0.0370
-16 4 -1 -0.9063 0.1375
-16 4 0 -0.8430 -0.0901
-16 4 1 -0.1430 -0.1902
-16 4 2 0.9833 0.1872
-16 4 3 0.6403 0.0308
-16 4 4 0.2014 -0.2215
-16 4 5 -0.0730 0.0899
-16 4 6 -0.6287 -0.0166
-16 4 7 -0.0201 0.0695
-16 4 8 0.3721 -0.0740
-16 4 9 0.2450 -0.2621
-16 4 10 -0.3783 0.0168
-16 4 11 0.0860 0.3006
-16 4 12 -0.0857 -0.2386
-16 5 -7 0.0751 -0.0938
-16 5 -6 0.5434 -0.2826
-16 5 -5 0.3009 0.1202
-16 5 -4 -1.0192 0.1030
-16 5 -3 -0.4037 0.0481
-16 5 -2 0.5921 0.0368
-16 5 -1 0.4393 -0.4570
-16 5 0 0.9752 -0.1164
-16 5 1 0.5818 0.4528
-16 5 2 -0.6199 0.0129
-16 5 3 -1.4218 -0.0807
-16 5 4 -0.3492 0.1954
-16 5 5 0.6421 -0.2760
-16 5 6 0.4988 -0.2422
-16 5 7 -0.0054 0.5873
-16 5 8 -0.2994 -0.0906
-16 5 9 0.1218 -0.1584
-16 5 10 -0.4071 0.4820
-16 5 11 0.4087 -0.1572
-16 5 12 0.0469 -0.8451
-16 6 -7 -0.7018 0.0347
-16 6 -6 -0.4592 0.0045
-16 6 -5 0.3364 0.1732
-16 6 -4 0.0158 -0.1759
-16 6 -3 0.2376 -0.0969
-16 6 -2 0.5563 0.2866
-16 6 -1 -1.0442 -0.0840
-16 6 0 -1.0309 -0.0020
-16 6 1 -0.3055 0.2766
-16 6 2 0.3861 -0.2286
-16 6 3 0.8059 -0.1305
-16 6 4 1.0099 0.2586
-16 6 5 -0.3205 -0.3246
-16 6 6 -0.9651 -0.1158
-16 6 7 -0.3550 0.5908
-16 6 8 0.4867 -0.3140
-16 6 9 0.9074 -0.4213
-16 6 10 -0.8947 0.1647
-16 6 11 -0.1563 0.0846
-16 6 12 0.3294 -0.0442
-16 7 -6 0.2497 0.1783
-16 7 -5 0.4096 0.0039
-16 7 -4 -0.1261 -0.2365
-16 7 -3 -0.5563 0.1515
-16 7 -2 0.2550 0.1329
-16 7 -1 0.0185 -0.3609
-16 7 0 0.8552 -0.0690
-16 7 1 0.6952 0.1666
-16 7 2 -0.2271 -0.0960
-16 7 3 -0.9415 0.1406
-16 7 4 -0.4062 0.1247
-16 7 5 -0.0866 -0.3863
-16 7 6 0.5200 0.1530
-16 7 7 0.2721 0.3512
-16 7 8 -0.2592 -0.2334
-16 7 9 0.2639 0.1569
-16 7 10 -0.6554 0.0245
-16 7 11 0.2196 -0.0879
-16 8 -6 -0.5892 -0.0710
-16 8 -5 -0.3425 -0.0550
-16 8 -4 0.1787 0.0684
-16 8 -3 0.1175 0.0110
-16 8 -2 0.5475 -0.0628
-16 8 -1 -0.5447 0.1051
-16 8 0 -0.3475 0.1598
-16 8 1 -0.4427 -0.0710
-16 8 2 -0.1299 -0.1366
-16 8 3 0.3823 0.1649
-16 8 4 0.8393 0.0863
-16 8 5 0.1854 -0.2795
-16 8 6 -0.2814 0.0341
-16 8 7 -0.5440 -0.0306
-16 8 8 -0.0692 -0.0685
-16 8 9 0.8743 0.2764
-16 8 10 -0.4819 -0.4297
-16 9 -5 0.4988 -0.0435
-16 9 -4 0.1183 -0.0855
-16 9 -3 -0.8254 -0.1697
-16 9 -2 0.3044 0.2549
-16 9 -1 -0.1028 0.2791
-16 9 0 0.3180 -0.3730
-16 9 1 0.3523 -0.2442
-16 9 2 0.2240 0.1233
-16 9 3 -0.3869 0.1109
-16 9 4 -0.6319 0.1013
-16 9 5 -0.2392 0.0598
-16 9 6 0.2851 0.0172
-16 9 7 0.1292 -0.2167
-16 9 8 0.0361 0.0636
-16 9 9 0.3079 0.3732
-16 10 -4 0.4902 0.2939
-16 10 -3 -0.0709 -0.2840
-16 10 -2 0.3452 -0.0407
-16 10 -1 -0.3567 0.2956
-16 10 0 0.1375 -0.1575
-16 10 1 -0.2946 -0.0136
-16 10 2 -0.3236 0.0617
-16 10 3 0.2951 -0.1246
-16 10 4 0.4107 0.0423
-16 10 5 0.4110 0.0419
-16 10 6 -0.0564 -0.1715
-16 10 7 -0.5209 -0.1587
-16 10 8 -0.2084 0.1809
-16 11 -3 -0.6994 -0.2953
-16 11 -2 0.4435 0.3009
-16 11 -1 0.0497 0.2236
-16 11 0 0.1186 -0.3534
-16 11 1 -0.1866 0.0114
-16 11 2 0.1732 0.0680
-16 11 3 0.4222 -0.0399
-16 11 4 -0.6385 0.2381
-16 11 5 -0.4090 0.0901
-16 11 6 0.3159 -0.1072
-16 11 7 0.3905 -0.0085
-16 12 -1 -0.4030 -0.1375
-16 12 0 0.2689 -0.0788
-16 12 1 -0.0336 0.2992
-16 12 2 -0.2996 -0.0350
-16 12 3 0.0977 -0.2958
-16 12 4 -0.1693 0.0335
-16 12 5 0.2648 -0.0015
-16 12 6 0.0999 -0.0604
-15 0 -7 0.8284 0.3320
-15 0 -5 -0.7187 0.8489
-15 0 -3 1.2531 -1.5985
-15 0 -1 1.6034 0.1699
-15 0 1 -2.3231 1.3599
-15 0 3 -0.4126 -1.7807
-15 0 5 1.1810 -0.0191
-15 0 7 -0.2778 1.3591
-15 0 9 -0.4606 -1.6109
-15 0 11 0.4554 0.1595
-15 0 13 -0.4288 0.8116
-15 1 -9 0.3129 0.2400
-15 1 -8 0.8118 0.2836
-15 1 -7 -0.2142 -1.0056
-15 1 -6 -1.0629 -0.3118
-15 1 -5 0.5074 0.9058
-15 1 -4 0.8944 0.3588
-15 1 -3 0.1549 0.1468
-15 1 -2 -2.4266 0.3354
-15 1 -1 -0.4725 -1.4234
-15 1 0 0.3802 -0.3704
-15 1 1 -0.4302 1.0645
-15 1 2 2.3576 0.0645
-15 1 3 0.8435 0.4456
-15 1 4 -1.2312 0.4687
-15 1 5 -0.0657 -1.4321
-15 1 6 -0.4735 -0.0399
-15 1 7 0.0436 0.7297
-15 1 8 0.8772 -0.1569
-15 1 9 -0.2784 0.5085
-15 1 10 -0.5075 0.3117
-15 1 11 -0.0029 -1.3250
-15 1 12 0.3765 0.1973
-15 1 13 -0.2211 1.0809
-15 1 14 -0.1095 -0.5220
-15 2 -9 -0.6357 -0.0175
-15 2 -8 0.1179 0.2928
-15 2 -7 0.6042 -0.6261
-15 2 -6 -0.3249 0.4167
-15 2 -5 -0.2160 0.4918
-15 2 -4 -0.7373 -1.0731
-15 2 -3 0.5300 -0.3121
-15 2 -2 0.4921 0.8974
-15 2 -1 1.7977 -0.2268
-15 2 0 0.7852 0.5036
-15 2 1 -2.1236 0.3970
-15 2 2 0.0445 -1.3747
-15 2 3 -0.5343 -0.1221
-15 2 4 -1.5805 0.7999
-15 2 5 1.5290 -0.4505
-15 2 6 0.6835 0.5870
-15 2 7 -0.7788 0.4314
-15 2 8 0.1153 -1.1680
-15 2 9 0.0615 -0.4096
-15 2 10 -0.0699 0.6496
-15 2 11 -0.0454 0.2003
-15 2 12 0.6324 0.1467
-15 2 13 -0.1578 -0.0317
-15 2 14 -0.1637 -0.4886
-15 3 -9 0.5208 -0.4244
-15 3 -8 0.2724 0.1565
-15 3 -7 -0.6300 0.0954
-15 3 -6 -0.9408 0.1552
-15 3 -5 1.2374 0.1682
-15 3 -4 0.7245 -0.1461
-15 3 -3 -0.0312 -0.1509
-15 3 -2 -1.4351 0.0537
-15 3 -1 -0.9658 -0.1466
-15 3 0 -0.2483 0.0241
-15 3 1 -0.9886 -0.0987
-15 3 2 2.0783 -0.0420
-15 3 3 1.8317 0.3665
-15 3 4 -1.0496 -0.1748
-15 3 5 0.0673 -0.2080
-15 3 6 -0.6365 0.2722
-15 3 7 -0.4468 -0.3650
-15 3 8 1.0189 0.0787
-15 3 9 0.1355 0.6410
-15 3 10 -0.6353 -0.4357
-15 3 11 -0.5167 -0.1796
-15 3 12 0.6872 0.4663
-15 3 13 -0.2168 -0.1837
-15 3 14 -0.5599 -0.2916
-15 4 -9 -0.7748 0.3484
-15 4 -8 1.1073 -0.0048
-15 4 -7 1.2697 -0.1622
-15 4 -6 -0.9378 -0.0454
-15 4 -5 -0.3234 -0.0459
-15 4 -4 -0.2933 -0.0920
-15 4 -3 -0.1872 0.2330
-15 4 -2 0.3747 0.0771
-15 4 -1 1.4164 -0.0548
-15 4 0 1.5530 0.2983
-15 4 1 -0.9532 -0.1208
-15 4 2 -0.5295 -0.2807
-15 4 3 -1.0202 0.3323
-15 4 4 -1.7044 0.0605
-15 4 5 1.8105 -0.0642
-15 4 6 1.0899 0.0864
-15 4 7 -0.8952 -0.1948
-15 4 8 -0.4483 0.0398
-15 4 9 0.1285 0.2640
-15 4 10 0.3236 -0.2675
-15 4 11 -0.2117 -0.0384
-15 4 12 0.4980 0.1108
-15 4 13 0.1927 -0.0751
-15 4 14 -0.2722 -0.2495
-15 5 -8 -0.7039 -0.1579
-15 5 -7 -0.8398 0.2175
-15 5 -6 -0.6273 -0.2675
-15 5 -5 0.9748 0.1794
-15 5 -4 0.8020 0.0067
-15 5 -3 -0.1855 -0.3446
-15 5 -2 -0.4150 0.2258
-15 5 -1 -1.0888 0.3813
-15 5 0 -0.7859 -0.4104
-15 5 1 -0.7048 -0.4362
-15 5 2 1.2451 0.1316
-15 5 3 1.4439 0.0234
-15 5 4 -0.2813 0.1057
-15 5 5 0.2479 0.4548
-15 5 6 -0.9637 -0.3807
-15 5 7 -0.5533 -0.5078
-15 5 8 0.8475 0.1623
-15 5 9 0.5545 0.0734
-15 5 10 -0.1407 0.1407
-15 5 11 -0.7772 0.2800
-15 5 12 -0.1203 -0.3073
-15 5 13 0.2318 -0.0130
-15 6 -9 -1.0796 -0.6130
-15 6 -8 0.2768 -0.0538
-15 6 -7 1.6777 0.6379
-15 6 -6 0.2467 -0.1975
-15 6 -5 -0.5906 -0.0442
-15 6 -4 -0.5903 -0.0040
-15 6 -3 -0.6850 -0.1246
-15 6 -2 0.6764 0.0695
-15 6 -1 0.7469 0.0732
-15 6 0 0.9791 -0.1091
-15 6 1 0.4425 0.2354
-15 6 2 -0.3623 0.2713
-15 6 3 -1.4853 -0.3243
-15 6 4 -1.0274 -0.1085
-15 6 5 1.4400 0.2321
-15 6 6 0.5306 -0.2927
-15 6 7 -0.4351 0.1096
-15 6 8 -0.5364 0.4410
-15 6 9 -0.0464 -0.0569
-15 6 10 0.4389 0.0441
-15 6 11 -0.0644 -0.2908
-15 6 12 -0.0164 -0.3703
-15 6 13 0.5154 0.5672
-15 7 -8 -0.3752 0.0333
-15 7 -7 -0.4458 -0.1486
-15 7 -6 -0.4829 -0.3655
-15 7 -5 -0.1894 0.3637
-15 7 -4 0.8663 0.1391
-15 7 -3 0.4382 -0.1147
-15 7 -2 0.3391 0.0699
-15 7 -1 -0.9155 -0.0242
-15 7 0 -1.0968 -0.1260
-15 7 1 -0.4005 0.0775
-15 7 2 0.5727 -0.0281
-15 7 3 0.7869 -0.1856
-15 7 4 0.4250 0.1980
-15 7 5 0.1679 0.1611
-15 7 6 -0.7697 -0.1323
-15 7 7 -0.0498 0.1159
-15 7 8 0.3134 -0.2465
-15 7 9 0.3287 -0.3700
-15 7 10 0.0318 0.4973
-15 7 11 -0.4220 -0.1568
-15 7 12 -0.4110 -0.3058
-15 8 -8 -0.9524 -0.3680
-15 8 -7 0.2904 0.2607
-15 8 -6 1.2980 0.3715
-15 8 -5 -0.0712 -0.0030
-15 8 -4 -0.7395 -0.3436
-15 8 -3 -1.0704 -0.0558
-15 8 -2 0.3274 0.0819
-15 8 -1 0.3945 -0.0943
-15 8 0 0.4469 -0.0266
-15 8 1 0.8004 0.2265
-15 8 2 0.1558 0.0865
-15 8 3 -1.0652 -0.2617
-15 8 4 -0.8101 -0.1155
-15 8 5 0.2773 0.0707
-15 8 6 0.3616 0.0585
-15 8 7 0.1034 0.0251
-15 8 8 -0.4891 -0.1724
-15 8 9 0.1965 0.0898
-15 8 10 0.2150 0.5964
-15 8 11 -0.1752 -0.3862
-15 8 12 -0.0945 -0.3970
-15 9 -7 -0.1297 0.0499
-15 9 -6 -0.0840 -0.1255
-15 9 -5 -0.5366 -0.1778
-15 9 -4 0.5075 0.2204
-15 9 -3 0.5991 0.1091
-15 9 -2 0.7942 -0.2440
-15 9 -1 -0.4628 0.0601
-15 9 0 -1.0124 0.2463
-15 9 1 -0.3797 -0.0304
-15 9 2 0.0992 -0.0609
-15 9 3 0.3672 -0.0511
-15 9 4 0.6841 -0.1275
-15 9 5 0.1703 0.1115
-15 9 6 -0.2572 0.2719
-15 9 7 -0.1577 0.0227
-15 9 8 -0.2120 -0.1881
-15 9 9 0.3677 -0.1731
-15 9 10 -0.0793 0.0754
-15 9 11 -0.1579 -0.1161
-15 10 -6 0.7411 0.4807
-15 10 -5 -0.0303 -0.0411
-15 10 -4 -0.3607 -0.0047
-15 10 -3 -0.7999 -0.1396
-15 10 -2 0.0564 -0.1063
-15 10 -1 -0.0189 0.2234
-15 10 0 0.3658 -0.0788
-15 10 1 0.6914 -0.3135
-15 10 2 0.2040 0.2395
-15 10 3 -0.2834 0.2284
-15 10 4 -0.4194 -0.3019
-15 10 5 -0.5417 0.0132
-15 10 6 0.2632 0.1810
-15 10 7 0.6481 -0.1794
-15 10 8 -0.2034 -0.0814
-15 10 9 -0.2261 0.1067
-15 10 10 -0.0132 0.2123
-15 11 -5 -0.0050 -0.5171
-15 11 -4 0.2476 0.2723
-15 11 -3 -0.1346 0.0766
-15 11 -2 0.7435 -0.1080
-15 11 -1 -0.0261 0.1198
-15 11 0 -0.4687 0.0275
-15 11 1 -0.5327 -0.0453
-15 11 2 -0.4098 0.1452
-15 11 3 0.1110 -0.0761
-15 11 4 0.5082 -0.2402
-15 11 5 0.0836 0.0800
-15 11 6 -0.2485 0.0152
-15 11 7 -0.0463 0.0384
-15 11 8 -0.0342 0.1405
-15 11 9 -0.0621 -0.3024
-15 12 -4 -0.0878 0.1705
-15 12 -3 -0.5109 -0.3325
-15 12 -2 0.3326 0.0427
-15 12 -1 -0.1659 0.2665
-15 12 0 0.2562 -0.1998
-15 12 1 0.1883 -0.3998
-15 12 2 0.3372 0.1571
-15 12 3 0.5820 0.3145
-15 12 4 -0.0681 0.0588
-15 12 5 -0.5850 -0.0542
-15 12 6 -0.2514 -0.0667
-15 12 7 0.6025 0.1236
-15 12 8 0.3242 0.0860
-15 13 -3 -0.3768 0.1206
-15 13 -2 0.3293 0.1900
-15 13 -1 -0.0613 -0.1526
-15 13 0 0.2743 0.1161
-15 13 1 -0.6841 0.1745
-15 13 2 -0.7058 -0.0324
-15 13 3 0.1072 -0.1491
-15 13 4 0.1804 -0.0013
-15 13 5 0.0553 -0.1746
-15 13 6 -0.2485 -0.1285
-15 13 7 0.2973 0.1412
-15 14 1 -0.3284 -0.3188
-15 14 2 0.4008 -0.2009
-15 14 3 0.8778 0.3548
-15 14 4 -0.2258 0.3317
-15 14 5 -0.6066 -0.2686
-14 0 -10 1.0152 1.2604
-14 0 -8 -0.4779 -0.8885
-14 0 -6 -0.4291 -0.0516
-14 0 -4 1.3733 1.6362
-14 0 -2 -3.7573 -1.2148
-14 0 0 1.0589 -0.2992
-14 0 2 2.0697 2.0314
-14 0 4 -0.7316 -1.0070
-14 0 6 -0.9310 -0.5650
-14 0 8 1.5350 1.8205
-14 0 10 -1.5387 -0.9318
-14 0 12 0.3067 -0.3922
-14 0 14 0.0274 1.3209
-14 1 -10 0.0722 0.6561
-14 1 -9 -1.3986 0.3421
-14 1 -8 0.1237 0.1949
-14 1 -7 2.1105 -0.1834
-14 1 -6 -0.1551 -1.0684
-14 1 -5 -1.9721 -0.3459
-14 1 -4 0.1632 0.6086
-14 1 -3 1.5456 -0.1182
-14 1 -2 -0.4699 0.8761
-14 1 -1 2.6812 0.3456
-14 1 0 0.7874 -1.6155
-14 1 1 -3.3098 -0.3705
-14 1 2 -0.4914 0.4025
-14 1 3 -0.2124 -0.4918
-14 1 4 -0.0542 1.2856
-14 1 5 1.7854 0.3118
-14 1 6 0.3157 -1.4277
-14 1 7 -1.5771 0.0444
-14 1 8 -0.4698 0.1149
-14 1 9 0.6913 -0.6416
-14 1 10 0.3484 1.3569
-14 1 11 0.5229 0.1179
-14 1 12 -0.1730 -1.1187
-14 1 13 -0.3665 0.4541
-14 1 14 0.0647 0.6667
-14 1 15 0.2820 -0.7965
-14 2 -10 1.1272 0.1468
-14 2 -9 -0.1525 -0.8542
-14 2 -8 -1.1912 0.0133
-14 2 -7 0.0047 0.4266
-14 2 -6 0.3042 -0.0861
-14 2 -5 -0.1755 0.6899
-14 2 -4 0.8817 0.3829
-14 2 -3 0.7542 -1.4020
-14 2 -2 -3.4307 -0.1059
-14 2 -1 -0.7211 0.5335
-14 2 0 1.0553 -0.2508
-14 2 1 -0.6024 1.1159
-14 2 2 2.1888 0.4919
-14 2 3 1.3138 -1.5405
-14 2 4 -1.6491 0.0387
-14 2 5 -0.8702 0.2957
-14 2 6 -0.1319 -0.3258
-14 2 7 0.1569 1.0461
-14 2 8 1.4040 0.4338
-14 2 9 0.4573 -1.1787
-14 2 10 -1.3650 0.0084
-14 2 11 -0.4743 0.0312
-14 2 12 0.2213 -0.0927
-14 2 13 0.1167 0.5880
-14 2 14 0.0653 0.0920
-14 2 15 0.1783 -0.5449
-14 3 -10 -0.2707 0.2880
-14 3 -9 -0.4275 0.1452
-14 3 -8 0.4564 0.0811
-14 3 -7 1.4670 -0.1093
-14 3 -6 0.1476 -0.2991
-14 3 -5 -1.8372 0.0988
-14 3 -4 -0.7186 0.4179
-14 3 -3 1.7805 -0.0854
-14 3 -2 -0.1219 0.0032
-14 3 -1 1.6659 -0.0515
-14 3 0 1.9234 -0.1921
-14 3 1 -2.5648 0.2461
-14 3 2 -1.2458 -0.1232
-14 3 3 0.0968 -0.1323
-14 3 4 -0.4874 0.4235
-14 3 5 1.9018 -0.2502
-14 3 6 1.3511 -0.0798
-14 3 7 -1.9941 0.3875
-14 3 8 -1.0938 -0.4502
-14 3 9 0.4249 -0.1077
-14 3 10 0.2840 0.5711
-14 3 11 0.5913 -0.4272
-14 3 12 0.2058 -0.0478
-14 3 13 -0.2591 0.6138
-14 3 14 -0.0968 -0.4256
-14 3 15 -0.1433 -0.3288
-14 4 -11 -0.0522 0.1570
-14 4 -10 0.6588 -0.0215
-14 4 -9 0.4409 -0.0719
-14 4 -8 -1.0095 -0.1975
-14 4 -7 -0.9717 -0.2171
-14 4 -6 0.2287 0.0880
-14 4 -5 0.5667 0.2248
-14 4 -4 0.8724 -0.1606
-14 4 -3 1.1382 -0.2901
-14 4 -2 -2.4887 0.0589
-14 4 -1 -1.9344 -0.0474
-14 4 0 0.6021 0.0109
-14 4 1 -0.9480 0.3193
-14 4 2 2.0258 -0.3042
-14 4 3 2.5824 -0.2808
-14 4 4 -2.4932 0.1776
-14 4 5 -1.7463 -0.1006
-14 4 6 0.7273 0.1091
-14 4 7 0.0231 0.2334
-14 4 8 1.3515 -0.4102
-14 4 9 0.8405 -0.1175
-14 4 10 -1.2497 0.2847
-14 4 11 -0.5469 -0.0744
-14 4 12 0.3611 -0.0817
-14 4 13 -0.1610 0.3033
-14 4 14 0.1378 -0.1608
-14 4 15 0.2129 -0.1736
-14 5 -9 0.1687 -0.0152
-14 5 -8 0.1574 -0.1070
-14 5 -7 0.3070 0.6949
-14 5 -6 0.5488 0.1277
-14 5 -5 -0.5589 -0.4248
-14 5 -4 -1.5160 0.2131
-14 5 -3 0.2443 0.0664
-14 5 -2 0.4839 -0.3591
-14 5 -1 1.3578 0.3635
-14 5 0 2.4412 0.3726
-14 5 1 -1.4377 -0.2620
-14 5 2 -1.3464 -0.0966
-14 5 3 -0.0291 0.1279
-14 5 4 -1.0872 -0.1737
-14 5 5 1.9590 0.2509
-14 5 6 2.0014 0.3450
-14 5 7 -2.2279 -0.3295
-14 5 8 -1.1913 -0.0956
-14 5 9 0.4508 0.1714
-14 5 10 0.0267 -0.2022
-14 5 11 0.4343 0.3311
-14 5 12 0.4579 0.1015
-14 5 13 -0.4746 -0.3253
-14 5 14 -0.0457 -0.1408
-14 6 -9 0.5527 0.4570
-14 6 -8 0.1691 -0.5625
-14 6 -7 -0.4855 -0.1290
-14 6 -6 -0.4699 -0.1139
-14 6 -5 0.5368 -0.1809
-14 6 -4 1.0663 0.2641
-14 6 -3 0.9528 0.1793
-14 6 -2 -0.9494 -0.2667
-14 6 -1 -1.8001 0.0296
-14 6 0 -0.2386 -0.0678
-14 6 1 -1.1934 -0.2957
-14 6 2 1.2171 0.2320
-14 6 3 2.3778 0.2890
-14 6 4 -1.5711 -0.2930
-14 6 5 -1.1201 -0.0474
-14 6 6 0.3417 -0.0027
-14 6 7 -0.2525 -0.2877
-14 6 8 1.0688 0.3029
-14 6 9 0.7866 0.1694
-14 6 10 -0.7491 -0.2974
-14 6 11 -0.4409 0.2779
-14 6 12 0.2097 -0.3064
-14 6 13 -0.0871 -0.2068
-14 6 14 0.3408 0.5021
-14 7 -10 -0.2174 0.2118
-14 7 -9 -0.1515 -0.2183
-14 7 -8 -0.5951 -0.3311
-14 7 -7 -0.1194 0.3841
-14 7 -6 0.4369 0.0710
-14 7 -5 -0.0542 -0.1931
-14 7 -4 -1.1545 0.0809
-14 7 -3 -0.6780 0.0462
-14 7 -2 0.2317 -0.0630
-14 7 -1 0.8371 0.1878
-14 7 0 2.0007 -0.1259
-14 7 1 -0.3333 -0.2202
-14 7 2 -0.8561 0.2366
-14 7 3 -0.2569 0.0070
-14 7 4 -0.8718 -0.1998
-14 7 5 1.1705 0.2668
-14 7 6 0.9541 0.0093
-14 7 7 -0.9701 -0.3007
-14 7 8 -0.5554 0.2926
-14 7 9 -0.0669 -0.1653
-14 7 10 -0.1686 -0.2954
-14 7 11 0.3806 0.5962
-14 7 12 0.3908 -0.1995
-14 7 13 -0.3361 -0.2544
-14 8 -9 0.8172 0.3552
-14 8 -8 0.4700 0.0110
-14 8 -7 -0.0542 -0.1295
-14 8 -6 -0.2517 -0.0810
-14 8 -5 0.4494 -0.0316
-14 8 -4 0.6857 0.0513
-14 8 -3 0.4075 0.0942
-14 8 -2 0.1597 0.0046
-14 8 -1 -0.6802 0.0123
-14 8 0 -0.6866 -0.0828
-14 8 1 -1.0852 -0.0177
-14 8 2 0.6065 0.1800
-14 8 3 1.2411 0.0829
-14 8 4 -0.4664 -0.0192
-14 8 5 -0.0730 -0.0082
-14 8 6 -0.3380 -0.1723
-14 8 7 -0.4285 -0.0752
-14 8 8 0.5071 0.4022
-14 8 9 1.0114 -0.0606
-14 8 10 -0.1489 -0.1390
-14 8 11 -0.7639 0.3288
-14 8 12 -0.1682 -0.3871
-14 8 13 0.1963 -0.2513
-14 9 -9 -0.4718 -0.3160
-14 9 -8 -0.8517 -0.3485
-14 9 -7 -0.1657 -0.2887
-14 9 -6 0.4537 0.4425
-14 9 -5 -0.0616 0.2146
-14 9 -4 -0.8427 -0.2317
-14 9 -3 -0.7532 -0.0253
-14 9 -2 0.1302 0.0328
-14 9 -1 0.3627 -0.1471
-14 9 0 0.9814 -0.0187
-14 9 1 0.2428 0.0793
-14 9 2 -0.2442 -0.0909
-14 9 3 -0.3781 -0.0468
-14 9 4 -0.4570 -0.0454
-14 9 5 0.6068 -0.0538
-14 9 6 0.2959 0.0871
-14 9 7 0.0121 0.0089
-14 9 8 -0.2116 0.0816
-14 9 9 -0.0750 -0.0557
-14 9 10 -0.7239 -0.2761
-14 9 11 0.0782 0.0829
-14 9 12 1.1270 0.2849
-14 10 -8 0.4076 0.4180
-14 10 -7 -0.1004 -0.3463
-14 10 -6 -0.0020 0.1121
-14 10 -5 0.2126 -0.1503
-14 10 -4 0.5302 -0.1803
-14 10 -3 0.1937 0.2215
-14 10 -2 0.2993 0.0625
-14 10 -1 -0.3101 -0.1354
-14 10 0 -0.4194 0.2211
-14 10 1 -0.5199 0.1343
-14 10 2 -0.0861 -0.2708
-14 10 3 0.3902 0.0879
-14 10 4 0.2476 0.1861
-14 10 5 0.1166 -0.0441
-14 10 6 -0.7671 -0.0391
-14 10 7 -0.6073 -0.1440
-14 10 8 0.2024 -0.0580
-14 10 9 1.3318 0.1503
-14 10 10 -0.1857 -0.1332
-14 10 11 -0.8948 -0.0457
-14 10 12 0.0616 0.2180
-14 11 -7 -0.2920 -0.3326
-14 11 -6 0.2904 0.5714
-14 11 -5 -0.0224 0.1668
-14 11 -4 -0.3060 -0.1176
-14 11 -3 -0.7923 -0.0574
-14 11 -2 0.3453 -0.1401
-14 11 -1 0.0979 -0.0357
-14 11 0 0.1302 0.1814
-14 11 1 0.5349 -0.0663
-14 11 2 0.2833 -0.2371
-14 11 3 -0.3769 0.1067
-14 11 4 -0.4452 0.0078
-14 11 5 0.4872 0.0054
-14 11 6 0.5385 0.1491
-14 11 7 0.0959 -0.0170
-14 11 8 -0.2929 0.0815
-14 11 9 0.4116 0.3346
-14 11 10 -0.5774 -0.2090
-14 11 11 -0.3817 -0.1338
-14 12 -6 0.1261 0.0349
-14 12 -5 -0.1456 -0.2671
-14 12 -4 0.5042 -0.0989
-14 12 -3 -0.0239 0.1489
-14 12 -2 0.4086 -0.0223
-14 12 -1 -0.4188 -0.0200
-14 12 0 -0.1555 0.2186
-14 12 1 0.0470 0.0645
-14 12 2 -0.4381 -0.1699
-14 12 3 -0.2417 -0.0700
-14 12 4 0.4623 0.0090
-14 12 5 0.5682 0.0597
-14 12 6 -0.7502 -0.0309
-14 12 7 -0.9416 -0.2308
-14 12 8 0.0008 -0.2094
-14 12 9 0.9337 -0.0068
-14 12 10 -0.0863 -0.2306
-14 13 -5 -0.1783 0.3414
-14 13 -4 0.1273 -0.0380
-14 13 -3 -0.8769 -0.1495
-14 13 -2 0.2279 -0.0901
-14 13 -1 0.1438 0.0211
-14 13 0 0.1606 0.0289
-14 13 1 -0.0415 -0.0105
-14 13 2 0.2745 0.0470
-14 13 3 0.0669 -0.0775
-14 13 4 -0.6713 0.0766
-14 13 5 0.1185 0.0794
-14 13 6 0.4429 0.1136
-14 13 7 0.2866 0.1309
-14 13 8 0.0346 0.0439
-14 13 9 0.1474 0.2383
-14 14 -4 0.4452 -0.3441
-14 14 -3 0.1053 0.2544
-14 14 -2 0.4622 0.2204
-14 14 -1 -0.2073 -0.1363
-14 14 0 0.2428 -0.0913
-14 14 1 -0.5215 0.0857
-14 14 2 -0.2159 0.0720
-14 14 3 0.5904 -0.3068
-14 14 4 0.2797 0.1329
-14 14 5 0.4005 -0.0586
-14 14 6 -0.4181 -0.0422
-14 14 7 -0.7910 -0.0290
-14 14 8 -0.0545 -0.3461
-14 15 -2 -0.4191 -0.1720
-14 15 -1 -0.1706 -0.0233
-14 15 0 0.7510 0.1708
-14 15 1 -0.5369 0.0686
-14 15 2 -0.0838 0.1448
-14 15 3 0.3746 -0.2663
-14 15 4 -0.9158 0.1324
-14 15 5 -0.4033 -0.0665
-14 15 6 0.4556 0.2721
-13 0 -11 -0.9811 -1.1606
-13 0 -9 0.4633 1.1754
-13 0 -7 0.3027 -0.9109
-13 0 -5 -1.8986 -0.9154
-13 0 -3 3.5144 1.7535
-13 0 -1 2.1089 -1.0465
-13 0 1 -4.4657 -1.4518
-13 0 3 0.3830 1.8411
-13 0 5 2.8161 -0.7789
-13 0 7 -2.5954 -1.5602
-13 0 9 0.4326 1.5604
-13 0 11 1.3114 -0.5789
-13 0 13 -1.6375 -1.1229
-13 0 15 0.9001 1.3952
-13 1 -12 0.0914 0.4709
-13 1 -11 -0.1217 -0.8746
-13 1 -10 1.3021 -0.2525
-13 1 -9 -0.3669 0.3852
-13 1 -8 -1.6806 0.3907
-13 1 -7 -0.1663 0.9693
-13 1 -6 1.4973 0.3083
-13 1 -5 0.5362 -1.2463
-13 1 -4 0.1094 -0.2611
-13 1 -3 0.3789 0.1835
-13 1 -2 -4.9606 -0.1157
-13 1 -1 -0.7493 1.4288
-13 1 0 2.2389 0.6267
-13 1 1 0.0752 -1.3821
-13 1 2 3.2146 0.0585
-13 1 3 0.2712 -0.1473
-13 1 4 -3.6025 -0.3482
-13 1 5 -0.7391 1.6358
-13 1 6 0.8617 0.4901
-13 1 7 1.0002 -1.2108
-13 1 8 1.3822 0.4475
-13 1 9 -0.0014 -0.4754
-13 1 10 -1.7907 -0.3251
-13 1 11 -0.1673 1.2701
-13 1 12 0.9248 0.0748
-13 1 13 -0.0100 -0.8833
-13 1 14 0.0885 0.7927
-13 1 15 0.2327 -0.0692
-13 1 16 -0.6643 -0.7512
-13 2 -12 0.1778 -0.3655
-13 2 -11 -0.9929 -0.7244
-13 2 -10 -0.0120 0.9577
-13 2 -9 0.3834 0.2909
-13 2 -8 0.8509 -0.9852
-13 2 -7 0.6258 -0.1980
-13 2 -6 -0.2466 -0.0478
-13 2 -5 -1.9117 -0.2677
-13 2 -4 -1.5818 1.1924
-13 2 -3 2.7738 0.4089
-13 2 -2 0.8593 -1.3230
-13 2 -1 2.4538 -0.0323
-13 2 0 1.1891 -0.1715
-13 2 1 -4.2065 -0.5491
-13 2 2 -1.3688 1.5238
-13 2 3 0.6565 0.4520
-13 2 4 1.3973 -1.2480
-13 2 5 2.3688 -0.0531
-13 2 6 -0.5667 -0.4130
-13 2 7 -2.3621 -0.4803
-13 2 8 -1.1185 1.4658
-13 2 9 0.8426 0.1663
-13 2 10 0.5290 -0.8331
-13 2 11 0.6272 0.0106
-13 2 12 -0.0178 -0.2958
-13 2 13 -1.0842 -0.5205
-13 2 14 -0.1447 0.8545
-13 2 15 0.7595 0.3266
-13 2 16 -0.1060 -0.2707
-13 3 -12 -0.1220 0.2671
-13 3 -11 -0.0324 0.0323
-13 3 -10 0.8307 0.1431
-13 3 -9 -0.5395 0.1255
-13 3 -8 -1.1312 0.1764
-13 3 -7 -0.2854 -0.0489
-13 3 -6 0.7810 -0.1684
-13 3 -5 1.0175 -0.2008
-13 3 -4 0.6920 -0.0144
-13 3 -3 1.3123 0.1698
-13 3 -2 -4.0019 0.0579
-13 3 -1 -2.5468 0.1931
-13 3 0 1.5206 -0.3041
-13 3 1 0.0189 -0.1830
-13 3 2 2.2324 0.2297
-13 3 3 1.1680 -0.2703
-13 3 4 -2.7718 -0.0012
-13 3 5 -2.0918 0.3551
-13 3 6 0.8543 -0.3191
-13 3 7 1.9941 0.1415
-13 3 8 0.7251 0.2365
-13 3 9 0.1678 -0.5866
-13 3 10 -1.2524 0.2334
-13 3 11 -0.6465 0.2670
-13 3 12 0.7123 -0.3789
-13 3 13 0.3934 0.2386
-13 3 14 0.1145 0.5664
-13 3 15 0.0791 -0.4918
-13 3 16 -0.7050 -0.3275
-13 4 -12 0.4116 -0.1964
-13 4 -11 -0.4466 -0.0834
-13 4 -10 -0.4654 -0.1261
-13 4 -9 0.0803 -0.1348
-13 4 -8 0.5271 0.2298
-13 4 -7 0.7247 -0.0723
-13 4 -6 0.0705 -0.1339
-13 4 -5 -1.8878 0.2800
-13 4 -4 -2.4262 0.1352
-13 4 -3 1.9819 -0.0820
-13 4 -2 1.2904 -0.1044
-13 4 -1 1.7108 0.1123
-13 4 0 2.7781 -0.0692
-13 4 1 -3.0763 0.2484
-13 4 2 -2.4261 0.2462
-13 4 3 1.4886 -0.2372
-13 4 4 1.4467 0.0577
-13 4 5 0.8912 0.2067
-13 4 6 0.3387 -0.2721
-13 4 7 -1.8969 0.2719
-13 4 8 -1.7853 0.2042
-13 4 9 1.4373 -0.2785
-13 4 10 0.8550 0.0147
-13 4 11 -0.2931 0.0295
-13 4 12 0.0255 0.0512
-13 4 13 -0.6565 0.0187
-13 4 14 -0.4430 -0.0711
-13 4 15 0.8189 -0.0281
-13 5 -12 -0.4832 0.2987
-13 5 -11 0.1107 0.1934
-13 5 -10 0.4229 0.0421
-13 5 -9 0.6346 0.1270
-13 5 -8 -0.4611 -0.2672
-13 5 -7 -0.7260 -0.2553
-13 5 -6 0.6000 0.4133
-13 5 -5 1.4880 0.1335
-13 5 -4 0.7241 -0.3733
-13 5 -3 1.1033 0.1161
-13 5 -2 -2.4885 -0.2504
-13 5 -1 -3.4386 -0.2968
-13 5 0 1.2879 0.3553
-13 5 1 -0.0151 0.2147
-13 5 2 0.9974 -0.3689
-13 5 3 1.6789 -0.1074
-13 5 4 -2.5201 -0.1075
-13 5 5 -2.3133 -0.2814
-13 5 6 2.0027 0.2264
-13 5 7 1.2565 0.3643
-13 5 8 -0.1394 -0.4037
-13 5 9 0.5372 -0.0164
-13 5 10 -0.8640 -0.0129
-13 5 11 -1.0566 -0.4197
-13 5 12 0.8958 0.5223
-13 5 13 0.6802 0.3100
-13 5 14 -0.0159 -0.5356
-13 5 15 -0.0198 -0.0424
-13 6 -11 0.4230 -0.2169
-13 6 -10 -0.7259 -0.5334
-13 6 -9 -0.4766 0.1172
-13 6 -8 -0.4551 0.1738
-13 6 -7 0.4653 -0.0174
-13 6 -6 0.3463 0.0586
-13 6 -5 -1.5679 -0.1499
-13 6 -4 -2.1203 -0.2625
-13 6 -3 1.2648 0.4145
-13 6 -2 1.4223 0.1417
-13 6 -1 0.4595 -0.1476
-13 6 0 2.9848 0.1913
-13 6 1 -1.8916 -0.0097
-13 6 2 -2.5804 -0.3229
-13 6 3 1.8049 0.1845
-13 6 4 0.9883 0.2763
-13 6 5 0.0655 0.0262
-13 6 6 0.9218 0.1371
-13 6 7 -1.8942 -0.1749
-13 6 8 -1.4278 -0.4257
-13 6 9 1.3503 0.4153
-13 6 10 0.6735 0.1871
-13 6 11 -0.4988 -0.2978
-13 6 12 0.3972 0.3991
-13 6 13 -0.5324 -0.1193
-13 6 14 -0.8097 -0.5007
-13 6 15 0.7092 0.2507
-13 7 -11 -0.2244 -0.7429
-13 7 -10 0.0586 -0.0908
-13 7 -9 1.7776 0.4812
-13 7 -8 0.1157 0.0315
-13 7 -7 -0.9743 0.0723
-13 7 -6 0.2715 0.1390
-13 7 -5 1.4009 -0.1452
-13 7 -4 0.8925 -0.0735
-13 7 -3 0.6016 0.1407
-13 7 -2 -1.3947 -0.3054
-13 7 -1 -2.9541 0.0254
-13 7 0 1.0623 0.3937
-13 7 1 0.1991 -0.1636
-13 7 2 0.5211 -0.1868
-13 7 3 1.4748 0.1315
-13 7 4 -2.1923 -0.1562
-13 7 5 -1.6477 -0.0208
-13 7 6 2.0513 0.3308
-13 7 7 0.3372 -0.1540
-13 7 8 -0.1271 -0.1052
-13 7 9 0.8497 0.3340
-13 7 10 -0.1002 -0.2033
-13 7 11 -1.3964 -0.3177
-13 7 12 0.1935 0.3272
-13 7 13 0.7098 -0.0009
-13 7 14 0.1409 -0.0189
-13 8 -11 0.4324 0.1394
-13 8 -10 -0.4462 0.3370
-13 8 -9 -0.2062 -0.1126
-13 8 -8 -0.7928 -0.3233
-13 8 -7 -0.0692 -0.0584
-13 8 -6 0.3980 0.0194
-13 8 -5 -0.5641 -0.0587
-13 8 -4 -1.3380 -0.0112
-13 8 -3 -0.0735 0.1202
-13 8 -2 0.8247 -0.0413
-13 8 -1 0.5389 -0.0306
-13 8 0 2.0943 -0.0322
-13 8 1 -1.1322 -0.1107
-13 8 2 -1.7614 0.0792
-13 8 3 0.8961 0.0018
-13 8 4 0.0982 -0.1494
-13 8 5 0.5232 0.0913
-13 8 6 1.4213 0.1292
-13 8 7 -1.3571 -0.3740
-13 8 8 -1.6992 -0.1011
-13 8 9 0.2163 0.1838
-13 8 10 1.0949 0.0133
-13 8 11 -0.2234 0.0188
-13 8 12 0.2468 0.1495
-13 8 13 0.2867 -0.1025
-13 8 14 -0.9070 -0.2198
-13 9 -10 -0.3876 -0.1200
-13 9 -9 0.9887 0.0308
-13 9 -8 0.2211 0.5031
-13 9 -7 -0.6632 0.0051
-13 9 -6 0.1393 -0.3529
-13 9 -5 0.7421 0.1007
-13 9 -4 0.4445 0.2262
-13 9 -3 0.5763 -0.0148
-13 9 -2 -0.2196 0.0124
-13 9 -1 -1.5929 -0.0239
-13 9 0 0.0028 -0.1050
-13 9 1 -0.1372 0.1042
-13 9 2 0.4608 0.2161
-13 9 3 1.2811 0.0005
-13 9 4 -1.0068 -0.0431
-13 9 5 -1.0969 -0.0202
-13 9 6 0.3065 0.0682
-13 9 7 0.0183 0.0236
-13 9 8 0.4695 0.1033
-13 9 9 0.9757 0.0589
-13 9 10 0.3228 0.1275
-13 9 11 -1.4416 -0.2592
-13 9 12 -0.4536 -0.3718
-13 9 13 0.8658 0.3473
-13 10 -10 -0.2270 0.4934
-13 10 -9 0.3839 -0.2082
-13 10 -8 0.1661 0.0375
-13 10 -7 -0.4103 -0.2729
-13 10 -6 0.1157 -0.0325
-13 10 -5 0.1448 0.3077
-13 10 -4 -0.6224 -0.1268
-13 10 -3 -0.7020 -0.2334
-13 10 -2 0.0378 0.2607
-13 10 -1 0.7410 -0.0969
-13 10 0 1.0854 -0.2776
-13 10 1 -0.5028 0.1942
-13 10 2 -0.5929 0.0603
-13 10 3 0.3157 -0.2232
-13 10 4 -0.6630 0.0017
-13 10 5 0.4225 -0.0007
-13 10 6 1.6548 0.0028
-13 10 7 0.0164 0.1152
-13 10 8 -1.6547 -0.0911
-13 10 9 -0.7076 -0.2508
-13 10 10 0.8112 0.2621
-13 10 11 0.2291 0.0956
-13 10 12 0.1684 -0.1809
-13 10 13 0.5706 0.2906
-13 11 -9 0.1101 -0.3625
-13 11 -8 -0.1464 0.3517
-13 11 -7 -0.9005 -0.0578
-13 11 -6 0.2270 -0.1882
-13 11 -5 0.7155 0.0959
-13 11 -4 0.0756 0.0490
-13 11 -3 -0.0527 0.0373
-13 11 -2 0.4134 0.1623
-13 11 -1 -0.0710 -0.3105
-13 11 0 -0.5476 -0.0617
-13 11 1 -0.5634 0.3525
-13 11 2 0.2823 -0.0229
-13 11 3 1.0407 -0.0445
-13 11 4 -0.3131 0.0511
-13 11 5 -0.7604 -0.2129
-13 11 6 -0.5024 -0.0594
-13 11 7 -0.2899 0.2352
-13 11 8 0.3828 -0.1305
-13 11 9 1.1248 -0.1481
-13 11 10 0.0583 0.2654
-13 11 11 -0.9998 -0.1361
-13 11 12 -0.1781 -0.2790
-13 11 13 0.4990 0.2573
-13 12 -8 0.5059 0.0967
-13 12 -7 -0.1374 -0.3472
-13 12 -6 0.2142 -0.0424
-13 12 -5 0.0128 0.3719
-13 12 -4 -0.1941 -0.0333
-13 12 -3 -0.5876 -0.2096
-13 12 -2 -0.2020 0.1355
-13 12 -1 0.0822 -0.0472
-13 12 0 0.4589 0.0439
-13 12 1 0.1535 0.0480
-13 12 2 -0.4240 -0.1194
-13 12 3 -0.1068 0.1201
-13 12 4 -0.4403 0.0425
-13 12 5 0.3559 -0.1066
-13 12 6 1.2163 0.1142
-13 12 7 0.4998 0.3386
-13 12 8 -0.8236 -0.0762
-13 12 9 -0.7704 -0.2126
-13 12 10 -0.2438 0.0504
-13 13 -7 -0.6516 0.2941
-13 13 -6 0.2480 -0.0059
-13 13 -5 0.2517 -0.1844
-13 13 -4 0.1709 -0.1812
-13 13 -3 -0.1001 0.1940
-13 13 -2 0.7607 0.0970
-13 13 -1 0.0255 -0.2450
-13 13 0 -0.2800 -0.0062
-13 13 1 0.0815 -0.0583
-13 13 2 0.1418 -0.0261
-13 13 3 0.5999 0.1703
-13 13 4 0.0708 -0.0944
-13 13 5 -0.3351 -0.2219
-13 13 6 -0.7967 -0.0966
-13 13 7 -0.7701 0.0885
-13 13 8 0.4040 -0.0818
-13 13 9 1.3497 -0.1193
-13 13 10 0.1783 0.1839
-13 14 -6 0.2226 -0.2844
-13 14 -5 0.0278 0.3798
-13 14 -4 -0.1199 0.0618
-13 14 -3 -0.7977 -0.0758
-13 14 -2 0.0139 -0.0789
-13 14 -1 -0.5043 0.2091
-13 14 0 0.0831 0.2127
-13 14 1 0.3492 -0.2201
-13 14 2 -0.5751 0.0716
-13 14 3 -0.7537 0.1422
-13 14 4 -0.3861 -0.1117
-13 14 5 0.8934 -0.0293
-13 14 6 0.9463 0.1900
-13 14 7 -0.0228 0.2080
-13 14 8 -0.4254 -0.0305
-13 14 9 -0.5478 -0.3391
-13 14 10 -0.3505 -0.1183
-13 15 -5 -0.1511 0.0429
-13 15 -4 0.2552 -0.3671
-13 15 -3 0.1468 0.2010
-13 15 -2 0.9277 -0.0317
-13 15 -1 0.0403 -0.1289
-13 15 0 -0.0055 -0.1614
-13 15 1 -0.1237 -0.1440
-13 15 2 0.3228 0.3183
-13 15 3 0.8754 -0.0139
-13 15 4 0.1723 -0.1354
-13 15 5 -0.0913 -0.1092
-13 15 6 -0.8624 0.1122
-13 15 7 -0.9457 0.0543
-13 15 8 0.7609 -0.0328
-13 15 9 1.1037 -0.0276
-13 16 -3 -0.7862 0.0316
-13 16 -2 -0.2457 -0.0662
-13 16 -1 -0.2624 0.3879
-13 16 0 0.3770 0.0618
-13 16 1 -0.2386 -0.2237
-13 16 2 -0.3867 0.1702
-13 16 3 -0.2869 -0.2121
-13 16 4 -0.6413 0.0305
-13 16 5 0.3856 -0.0795
-13 16 6 0.7312 0.1274
-13 16 7 -0.1917 -0.0204
-13 17 1 -0.7407 -0.0926
-13 17 2 0.0227 0.3726
-13 17 3 1.0554 -0.1642
-12 0 -10 0.4559 -1.5337
-12 0 -8 -1.6317 1.4037
-12 0 -6 1.7778 -0.1137
-12 0 -4 0.7666 -1.2596
-12 0 -2 -5.2919 2.0728
-12 0 0 3.2718 0.2108
-12 0 2 1.5653 -1.7566
-12 0 4 -5.2369 1.9836
-12 0 6 3.7047 0.5776
-12 0 8 2.1565 -1.7166
-12 0 10 -2.7228 1.5354
-12 0 12 1.8535 0.4523
-12 0 14 -0.4958 -1.3308
-12 0 16 -0.8841 1.4086
-12 1 -11 -1.5243 0.0257
-12 1 -10 0.2584 -1.0235
-12 1 -9 1.2089 -0.1593
-12 1 -8 -0.1020 -0.4006
-12 1 -7 0.1864 0.0149
-12 1 -6 0.1911 1.2922
-12 1 -5 -2.6799 0.2436
-12 1 -4 -0.6765 -1.2753
-12 1 -3 3.3268 -0.4043
-12 1 -2 -0.3621 -0.6595
-12 1 -1 2.2935 -0.5362
-12 1 0 0.6472 1.6846
-12 1 1 -5.3955 0.1971
-12 1 2 -0.2453 -1.1418
-12 1 3 4.1948 0.1306
-12 1 4 0.4022 -0.9713
-12 1 5 0.7873 -0.7809
-12 1 6 -0.4699 1.8199
-12 1 7 -4.3125 -0.0217
-12 1 8 -0.0536 -0.6987
-12 1 9 1.4393 0.3390
-12 1 10 0.2653 -0.9136
-12 1 11 0.4584 -0.4983
-12 1 12 -0.1441 1.4166
-12 1 13 -1.3976 -0.3321
-12 1 14 -0.2300 -0.3981
-12 1 15 1.5176 0.7248
-12 1 16 0.2403 -0.3809
-12 1 17 -0.3529 -0.5518
-12 2 -11 0.2851 -0.7009
-12 2 -10 0.6948 -0.6785
-12 2 -9 -0.3804 1.1505
-12 2 -8 -1.6132 0.2732
-12 2 -7 -0.3046 -0.5324
-12 2 -6 2.1844 -0.0205
-12 2 -5 0.9350 -0.5829
-12 2 -4 0.3190 -0.1912
-12 2 -3 1.0281 1.6563
-12 2 -2 -5.2701 0.3385
-12 2 -1 -1.1857 -0.8461
-12 2 0 3.2837 0.3241
-12 2 1 0.8110 -0.7386
-12 2 2 1.0575 -0.4373
-12 2 3 -1.2859 1.8183
-12 2 4 -4.5279 0.2851
-12 2 5 0.5084 -0.7110
-12 2 6 2.9395 0.3140
-12 2 7 0.8048 -1.0633
-12 2 8 1.3980 -0.2468
-12 2 9 -0.8019 1.4769
-12 2 10 -2.2902 0.1052
-12 2 11 0.3575 -0.4605
-12 2 12 1.6817 0.3341
-12 2 13 0.2267 -0.8510
-12 2 14 -0.5130 -0.5255
-12 2 15 -0.1688 0.8622
-12 2 16 -0.8727 0.3214
-12 2 17 0.2247 -0.2593
-12 3 -11 -1.3508 -0.2587
-12 3 -10 -0.1201 -0.2641
-12 3 -9 0.8890 0.0520
-12 3 -8 0.3410 0.3650
-12 3 -7 -0.1225 0.2386
-12 3 -6 -0.1048 -0.0583
-12 3 -5 -2.8327 -0.1200
-12 3 -4 -2.0860 -0.2362
-12 3 -3 4.1595 -0.0297
-12 3 -2 0.6932 -0.0647
-12 3 -1 1.3484 0.1827
-12 3 0 1.0254 0.3246
-12 3 1 -4.2324 -0.3498
-12 3 2 -1.1736 -0.2454
-12 3 3 3.5396 0.2537
-12 3 4 2.1552 -0.3085
-12 3 5 0.6244 0.1312
-12 3 6 -1.6173 0.2951
-12 3 7 -2.6723 -0.3083
-12 3 8 -0.3364 0.3245
-12 3 9 1.5641 0.0775
-12 3 10 1.0068 -0.4728
-12 3 11 0.0786 0.2761
-12 3 12 -0.8224 0.0517
-12 3 13 -1.0841 -0.3591
-12 3 14 -0.2923 0.6265
-12 3 15 1.3286 0.5095
-12 3 16 0.7626 -0.4669
-12 3 17 -0.2860 -0.4484
-12 4 -11 -0.0895 0.1298
-12 4 -10 0.5085 0.3306
-12 4 -9 0.4392 -0.1577
-12 4 -8 -0.7961 -0.1518
-12 4 -7 -1.1541 -0.1135
-12 4 -6 2.1782 -0.2309
-12 4 -5 2.4800 0.0676
-12 4 -4 -0.2584 0.2053
-12 4 -3 0.7215 0.0979
-12 4 -2 -4.5430 -0.2155
-12 4 -1 -2.9121 -0.1616
-12 4 0 3.2749 -0.1120
-12 4 1 2.0396 -0.0675
-12 4 2 0.3294 0.2848
-12 4 3 -1.5628 0.2225
-12 4 4 -3.2746 -0.4224
-12 4 5 -0.8500 0.0143
-12 4 6 2.1269 -0.0673
-12 4 7 2.1913 -0.3072
-12 4 8 -0.1284 0.3277
-12 4 9 -1.0015 0.1812
-12 4 10 -1.2831 -0.3525
-12 4 11 -0.0979 -0.0480
-12 4 12 1.2187 -0.0676
-12 4 13 1.1725 0.0294
-12 4 14 -0.4547 0.0295
-12 4 15 -1.0031 -0.3059
-12 4 16 -0.4600 0.0327
-12 5 -11 -0.4197 0.3149
-12 5 -10 -0.9473 0.0617
-12 5 -9 0.1102 -0.1337
-12 5 -8 0.9271 0.3764
-12 5 -7 -0.1669 -0.2582
-12 5 -6 -0.6559 -0.3313
-12 5 -5 -2.3933 0.5133
-12 5 -4 -2.8728 0.1136
-12 5 -3 3.7349 0.0029
-12 5 -2 2.7144 0.2867
-12 5 -1 0.2615 -0.3176
-12 5 0 0.9143 -0.3072
-12 5 1 -3.3562 0.5204
-12 5 2 -2.0790 0.1856
-12 5 3 2.9300 -0.0696
-12 5 4 3.2200 0.1407
-12 5 5 -0.0758 -0.1757
-12 5 6 -1.2020 -0.3838
-12 5 7 -1.3369 0.4855
-12 5 8 -1.3406 0.2830
-12 5 9 1.4254 -0.2348
-12 5 10 1.4919 0.1270
-12 5 11 -0.2621 -0.0630
-12 5 12 -1.0902 -0.4121
-12 5 13 -0.5917 0.5137
-12 5 14 -0.1455 0.3238
-12 5 15 0.5469 -0.3573
-12 5 16 0.8854 -0.0511
-12 6 -11 -0.0083 0.3774
-12 6 -10 -0.2171 -0.1610
-12 6 -9 0.6573 -0.3846
-12 6 -8 -0.0436 0.2589
-12 6 -7 -1.0969 0.0313
-12 6 -6 1.4884 -0.1066
-12 6 -5 2.4046 0.2425
-12 6 -4 -0.4726 -0.3437
-12 6 -3 0.7328 -0.3364
-12 6 -2 -2.4807 0.3201
-12 6 -1 -4.1428 -0.0486
-12 6 0 2.8569 -0.1983
-12 6 1 2.1329 0.2916
-12 6 2 -0.0064 -0.1930
-12 6 3 -0.3846 -0.3683
-12 6 4 -1.8947 0.1560
-12 6 5 -2.5364 0.0681
-12 6 6 1.6671 -0.0085
-12 6 7 2.4322 0.3511
-12 6 8 -0.4145 -0.3094
-12 6 9 -0.2875 -0.2962
-12 6 10 -0.6124 0.3095
-12 6 11 -0.6610 -0.0142
-12 6 12 0.6956 -0.1783
-12 6 13 1.2455 0.3752
-12 6 14 -0.0434 -0.1029
-12 6 15 -0.9244 -0.3202
-12 7 -11 -0.0776 0.3419
-12 7 -10 -0.7902 -0.1902
-12 7 -9 0.5015 -0.0647
-12 7 -8 0.9134 -0.0502
-12 7 -7 -0.2870 -0.1226
-12 7 -6 -0.6359 0.1685
-12 7 -5 -1.1770 0.1497
-12 7 -4 -2.3216 -0.1825
-12 7 -3 1.7625 0.1699
-12 7 -2 2.4465 0.1716
-12 7 -1 -0.3594 -0.3810
-12 7 0 1.6459 0.0206
-12 7 1 -2.5892 0.4172
-12 7 2 -2.1403 -0.1340
-12 7 3 2.3527 -0.0754
-12 7 4 2.0474 0.1762
-12 7 5 -1.0399 -0.2913
-12 7 6 0.6797 -0.0999
-12 7 7 -0.3248 0.3101
-12 7 8 -1.9661 -0.1881
-12 7 9 0.2321 -0.0745
-12 7 10 1.1226 0.0551
-12 7 11 0.0723 -0.1554
-12 7 12 -0.4332 0.0405
-12 7 13 -0.4389 0.0730
-12 7 14 -0.1686 -0.1307
-12 7 15 0.0148 -0.1942
-12 8 -11 0.3078 -0.4505
-12 8 -10 -0.4191 -0.1890
-12 8 -9 0.0670 0.1591
-12 8 -8 -0.5166 0.0751
-12 8 -7 -0.7361 0.1172
-12 8 -6 0.6632 0.0652
-12 8 -5 1.6317 -0.1586
-12 8 -4 0.0059 -0.1072
-12 8 -3 0.7017 0.0758
-12 8 -2 -0.8716 0.0650
-12 8 -1 -3.2983 0.0356
-12 8 0 2.1528 0.0595
-12 8 1 0.7541 -0.0598
-12 8 2 -0.3825 -0.1290
-12 8 3 0.8979 0.0922
-12 8 4 -0.5932 0.1475
-12 8 5 -2.6795 -0.1034
-12 8 6 0.8905 0.1758
-12 8 7 1.2689 0.1660
-12 8 8 0.0231 -0.2295
-12 8 9 0.4644 0.0705
-12 8 10 0.0070 0.1131
-12 8 11 -1.0157 0.0093
-12 8 12 0.0758 0.2327
-12 8 13 0.9216 0.0057
-12 8 14 0.2564 0.0303
-12 9 -11 -0.1354 0.0691
-12 9 -10 -0.4926 0.0343
-12 9 -9 1.0050 -0.0397
-12 9 -8 0.9494 -0.0368
-12 9 -7 0.0115 0.2334
-12 9 -6 -0.5096 -0.0042
-12 9 -5 -0.3458 -0.3911
-12 9 -4 -1.2907 0.0130
-12 9 -3 0.3542 0.1127
-12 9 -2 0.8412 -0.0068
-12 9 -1 -0.6797 0.1441
-12 9 0 2.2657 -0.1223
-12 9 1 -1.0125 -0.2711
-12 9 2 -2.0621 0.0269
-12 9 3 1.0769 0.0569
-12 9 4 1.2637 0.0716
-12 9 5 -0.6754 -0.0359
-12 9 6 1.2023 -0.1625
-12 9 7 0.0663 -0.1257
-12 9 8 -1.4434 0.0841
-12 9 9 -0.2683 0.0283
-12 9 10 0.7635 -0.1484
-12 9 11 -0.1823 0.1105
-12 9 12 -0.0732 -0.0921
-12 9 13 0.1794 -0.5266
-12 9 14 -0.1745 0.3343
-12 10 -11 0.0919 -0.5354
-12 10 -10 -0.6064 -0.0189
-12 10 -9 -0.1611 -0.0190
-12 10 -8 -0.4423 0.0966
-12 10 -7 -0.6703 0.1053
-12 10 -6 -0.2478 -0.0875
-12 10 -5 1.1217 -0.0973
-12 10 -4 0.5040 0.2795
-12 10 -3 0.4446 -0.1000
-12 10 -2 -0.2521 -0.0998
-12 10 -1 -1.6828 0.2845
-12 10 0 1.0653 -0.1166
-12 10 1 0.0074 -0.0838
-12 10 2 -0.4397 0.2695
-12 10 3 1.1472 -0.0762
-12 10 4 0.0293 -0.0493
-12 10 5 -2.1716 0.1177
-12 10 6 -0.1126 -0.0903
-12 10 7 0.5040 -0.0067
-12 10 8 -0.0370 0.2419
-12 10 9 0.5848 -0.0973
-12 10 10 0.6051 -0.2674
-12 10 11 -1.0662 0.2187
-12 10 12 -0.4198 0.2086
-12 10 13 0.7566 -0.0817
-12 11 -10 -0.3891 0.5049
-12 11 -9 0.6424 -0.1472
-12 11 -8 1.1249 -0.0418
-12 11 -7 0.0365 0.0004
-12 11 -6 -0.6360 -0.1206
-12 11 -5 0.2241 -0.0562
-12 11 -4 -0.4809 0.1909
-12 11 -3 -0.5431 -0.1800
-12 11 -2 0.1808 0.0612
-12 11 -1 -0.1053 0.2045
-12 11 0 1.0604 -0.2996
-12 11 1 -0.1262 -0.0452
-12 11 2 -1.3154 0.1604
-12 11 3 -0.1146 -0.1107
-12 11 4 0.7125 0.1350
-12 11 5 0.5416 0.0965
-12 11 6 1.2538 -0.2906
-12 11 7 0.1148 0.0293
-12 11 8 -1.0687 0.2305
-12 11 9 -0.1678 -0.0416
-12 11 10 0.3846 -0.0203
-12 11 11 -0.2161 0.1201
-12 11 12 0.3349 -0.1095
-12 11 14 -0.3605 0.1962
-12 12 -10 -0.3421 -0.3572
-12 12 -9 -0.3424 -0.3670
-12 12 -8 -0.0311 0.2257
-12 12 -7 -0.4576 0.2793
-12 12 -6 -0.2989 -0.0448
-12 12 -5 0.5466 -0.0998
-12 12 -4 0.5479 0.0481
-12 12 -3 0.2134 -0.1573
-12 12 -2 0.2572 0.0726
-12 12 -1 -0.4767 0.0098
-12 12 0 -0.2055 -0.1753
-12 12 1 0.2911 0.1628
-12 12 2 0.4841 -0.0164
-12 12 3 0.8452 -0.1974
-12 12 4 -0.3238 0.1317
-12 12 5 -1.4487 0.0442
-12 12 6 -0.7665 -0.2847
-12 12 7 -0.1614 0.0794
-12 12 8 0.2864 0.1926
-12 12 9 0.8419 -0.0496
-12 12 10 -0.0702 -0.2579
-12 12 11 -0.6142 -0.1935
-12 12 12 0.0162 0.1807
-12 13 -9 0.4484 0.1746
-12 13 -8 0.8668 -0.2344
-12 13 -7 -0.5027 -0.1449
-12 13 -6 -0.3393 -0.0252
-12 13 -5 0.5393 0.1091
-12 13 -4 -0.0823 0.0474
-12 13 -3 -1.5935 -0.0127
-12 13 -2 -0.0393 0.1106
-12 13 -1 0.9168 0.0177
-12 13 0 -0.1114 0.0647
-12 13 1 -0.5516 0.1329
-12 13 2 -0.5563 -0.1474
-12 13 3 -0.2844 0.0290
-12 13 4 -0.4872 0.1680
-12 13 5 0.9878 -0.0327
-12 13 6 1.9888 -0.0981
-12 13 7 0.1020 0.1100
-12 13 8 -1.3384 -0.0343
-12 13 9 -0.2765 -0.0152
-12 13 10 0.2102 0.0309
-12 13 11 0.4644 0.1664
-12 13 12 0.3494 0.3012
-12 14 -8 0.0644 -0.1862
-12 14 -7 -0.3569 0.4150
-12 14 -6 0.0404 0.0687
-12 14 -5 -0.0189 -0.1513
-12 14 -4 0.6817 -0.1423
-12 14 -3 0.4244 0.1737
-12 14 -2 0.6520 -0.1347
-12 14 -1 -0.1938 -0.2139
-12 14 0 -0.5622 0.0615
-12 14 1 0.4719 -0.0526
-12 14 2 0.7326 -0.0951
-12 14 3 0.7812 0.1785
-12 14 4 -0.4861 -0.0522
-12 14 5 -0.5313 -0.1269
-12 14 6 -0.5237 0.0483
-12 14 7 -0.9449 0.0174
-12 14 8 0.3743 0.1281
-12 14 9 1.1542 0.2697
-12 14 10 -0.5444 -0.4209
-12 14 11 -0.3850 -0.4071
-12 15 -7 -0.5815 -0.1490
-12 15 -6 0.1825 -0.0892
-12 15 -5 0.3279 0.2311
-12 15 -4 -0.0401 -0.0492
-12 15 -3 -1.4786 0.2093
-12 15 -2 -0.4534 -0.2878
-12 15 -1 0.2719 0.0714
-12 15 0 0.2677 0.3140
-12 15 1 0.1475 -0.1827
-12 15 2 -0.5402 -0.0187
-12 15 3 -0.4984 0.1923
-12 15 4 -0.9856 -0.1881
-12 15 5 0.6925 -0.1238
-12 15 6 1.7678 0.1879
-12 15 7 -0.1728 -0.1694
-12 15 8 -1.0358 -0.2191
-12 15 9 0.0769 0.1108
-12 15 10 0.3912 -0.0503
-12 16 -5 -0.2027 -0.0954
-12 16 -4 0.3068 -0.3762
-12 16 -3 0.5018 0.4320
-12 16 -2 0.9275 -0.1610
-12 16 -1 -0.3345 0.1331
-12 16 0 -0.5526 0.0293
-12 16 1 0.3288 -0.2655
-12 16 2 0.1139 0.2423
-12 16 3 0.3082 0.0358
-12 16 4 0.1031 -0.1705
-12 16 5 0.3977 0.1487
-12 16 6 -0.0934 0.2734
-12 16 7 -1.1031 -0.1891
-12 16 8 -0.0270 0.1717
-12 16 9 0.8358 0.3898
-12 17 -3 -0.5801 0.2052
-12 17 -2 -0.2949 -0.5064
-12 17 -1 -0.0580 0.1078
-12 17 0 0.2903 -0.0606
-12 17 1 0.4585 -0.1591
-12 17 2 -0.0796 0.3339
-12 17 3 -0.3996 -0.1617
-12 17 4 -0.6875 -0.1735
-12 17 5 0.0866 0.0119
-12 17 6 0.6071 0.1299
-12 17 7 -0.2900 -0.3594
-12 18 0 -0.5300 -0.1102
-12 18 1 -0.0215 0.0567
-12 18 2 0.1423 0.3186
-12 18 3 0.0632 -0.4453
-12 18 4 0.3257 0.0031
-11 0 -9 2.3019 -1.7118
-11 0 -7 -2.3764 0.8380
-11 0 -5 -2.3731 0.5175
-11 0 -3 5.0973 -2.2428
-11 0 -1 -1.4095 1.3041
-11 0 1 -4.7354 0.6676
-11 0 3 7.7003 -2.6692
-11 0 5 -4.3646 0.9845
-11 0 7 -3.3503 0.9175
-11 0 9 4.3295 -2.2582
-11 0 11 -1.9840 0.6775
-11 0 13 -0.6989 0.8022
-11 0 15 1.5398 -1.6416
-11 0 17 -0.8499 1.0036
-11 1 -10 -0.4548 -0.0841
-11 1 -9 -0.2460 -0.3077
-11 1 -8 -0.9291 -0.0363
-11 1 -7 -0.1730 -0.6588
-11 1 -6 4.0787 -0.0327
-11 1 -5 1.1860 1.8438
-11 1 -4 -1.9055 0.5196
-11 1 -3 0.0505 -0.4210
-11 1 -2 -3.8540 0.1399
-11 1 -1 -0.5206 -1.2046
-11 1 0 5.6305 -0.4720
-11 1 1 0.6757 2.0562
-11 1 2 -2.1693 0.5814
-11 1 3 -0.6781 -0.2127
-11 1 4 -3.9221 0.5715
-11 1 5 0.2163 -1.4384
-11 1 6 6.6794 -0.3382
-11 1 7 -0.1171 1.5763
-11 1 8 -1.6673 -0.0170
-11 1 9 -0.6752 0.1436
-11 1 10 -2.0754 0.7306
-11 1 11 0.1838 -1.4254
-11 1 12 2.7838 -0.1781
-11 1 13 0.4012 1.0384
-11 1 14 -1.1173 -0.3433
-11 1 15 -0.4529 0.1324
-11 1 16 -0.7216 0.5670
-11 1 17 0.3066 -0.9854
-11 1 18 1.1557 0.3449
-11 2 -10 -0.3073 -1.0526
-11 2 -9 1.5815 -0.4222
-11 2 -8 1.0226 0.8189
-11 2 -7 -1.6867 0.1398
-11 2 -6 -1.1273 -0.2985
-11 2 -5 -2.7611 -0.0194
-11 2 -4 -2.0430 -1.3644
-11 2 -3 5.2559 -0.4004
-11 2 -2 1.9995 1.4862
-11 2 -1 -0.4273 0.2035
-11 2 0 -1.5261 -0.3111
-11 2 1 -4.7995 0.1805
-11 2 2 0.8267 -1.6337
-11 2 3 6.7162 -0.5811
-11 2 4 0.2310 1.5771
-11 2 5 -2.1971 0.0092
-11 2 6 -0.4433 0.0430
-11 2 7 -3.7285 0.2880
-11 2 8 1.0275 -1.5740
-11 2 9 3.9541 -0.3847
-11 2 10 0.3532 1.2746
-11 2 11 -1.4734 0.0115
-11 2 12 -0.7595 0.2104
-11 2 13 -0.9771 0.2109
-11 2 14 0.3013 -1.1280
-11 2 15 1.7942 -0.2557
-11 2 16 0.0071 0.8554
-11 2 17 -0.8150 -0.2136
-11 3 -10 -0.2072 -0.2984
-11 3 -9 -0.4394 -0.2870
-11 3 -8 -1.1263 -0.0901
-11 3 -7 -0.4412 0.4164
-11 3 -6 4.0302 0.2841
-11 3 -5 2.7953 0.1539
-11 3 -4 -1.8773 -0.1405
-11 3 -3 0.1254 -0.0831
-11 3 -2 -4.5530 -0.0542
-11 3 -1 -1.5511 -0.1528
-11 3 0 4.8664 0.1708
-11 3 1 1.9068 0.3387
-11 3 2 -1.2224 -0.2733
-11 3 3 -1.5905 0.1324
-11 3 4 -4.5482 0.0718
-11 3 5 0.1337 -0.4581
-11 3 6 4.6280 0.2827
-11 3 7 0.6248 0.1222
-11 3 8 -0.7082 -0.4118
-11 3 9 -1.7122 0.4155
-11 3 10 -2.0259 0.0227
-11 3 11 0.5810 -0.3666
-11 3 12 2.3530 0.2088
-11 3 13 0.8049 -0.3035
-11 3 14 -1.0167 -0.2735
-11 3 15 -1.1199 0.7397
-11 3 16 -0.6931 0.2156
-11 3 17 0.8266 -0.3176
-11 4 -10 -0.4110 0.1078
-11 4 -9 0.9578 0.2566
-11 4 -8 1.1827 -0.0585
-11 4 -7 -1.3638 0.1950
-11 4 -6 -1.3988 -0.1380
-11 4 -5 -2.0411 -0.4135
-11 4 -4 -2.8417 0.0127
-11 4 -3 4.6670 0.3901
-11 4 -2 2.7574 0.0948
-11 4 -1 -0.0994 0.0124
-11 4 0 -1.2985 0.0769
-11 4 1 -3.7672 -0.1983
-11 4 2 -0.1355 -0.2478
-11 4 3 4.7944 0.5165
-11 4 4 1.6073 0.2173
-11 4 5 0.2076 -0.1984
-11 4 6 -1.3812 0.1285
-11 4 7 -3.1198 -0.1223
-11 4 8 0.5732 -0.1813
-11 4 9 2.7214 0.4982
-11 4 10 0.8613 -0.0095
-11 4 11 -0.7617 -0.1117
-11 4 12 -1.2379 0.1506
-11 4 13 -0.9766 -0.1070
-11 4 14 0.5900 -0.0015
-11 4 15 1.5169 0.1423
-11 4 16 -0.0140 -0.4071
-11 4 17 -0.6008 -0.3088
-11 5 -10 -0.4262 0.2559
-11 5 -9 -0.8479 -0.2133
-11 5 -8 -0.8210 0.0136
-11 5 -7 -0.4301 0.5204
-11 5 -6 3.1537 -0.4232
-11 5 -5 3.2613 -0.4107
-11 5 -4 -2.1423 0.2670
-11 5 -3 -0.3309 -0.0639
-11 5 -2 -2.9795 0.0874
-11 5 -1 -2.2930 0.2898
-11 5 0 4.2152 -0.5182
-11 5 1 2.6672 -0.4599
-11 5 2 -1.7381 0.1982
-11 5 3 -2.0806 0.1442
-11 5 4 -2.7101 0.0297
-11 5 5 -0.3325 0.1630
-11 5 6 1.9663 -0.4763
-11 5 7 1.8294 -0.3733
-11 5 8 0.0182 0.3252
-11 5 9 -1.3901 0.1225
-11 5 10 -1.3214 -0.1717
-11 5 11 0.1846 0.2796
-11 5 12 1.4422 -0.3361
-11 5 13 0.8957 -0.3767
-11 5 14 -0.5411 0.3754
-11 5 15 -1.0935 0.2011
-11 5 16 -0.2387 0.1579
-11 5 17 0.7602 0.4838
-11 6 -10 -0.5804 0.5110
-11 6 -9 1.2105 -0.1673
-11 6 -8 1.6520 -0.2564
-11 6 -7 -1.2955 0.2044
-11 6 -6 -1.5436 -0.1082
-11 6 -5 -0.8346 0.1748
-11 6 -4 -2.5931 0.3828
-11 6 -3 3.1819 -0.4108
-11 6 -2 3.2758 -0.1436
-11 6 -1 -1.7880 0.3695
-11 6 0 -0.4936 -0.0330
-11 6 1 -1.6695 0.1019
-11 6 2 -1.3763 0.3856
-11 6 3 2.8781 -0.2279
-11 6 4 3.2714 -0.3003
-11 6 5 0.1457 0.2488
-11 6 6 -2.0728 -0.0908
-11 6 7 -1.6092 0.1187
-11 6 8 -0.4735 0.4654
-11 6 9 1.3902 -0.1889
-11 6 10 1.2087 -0.3590
-11 6 11 -0.4975 0.1582
-11 6 12 -0.9368 -0.1534
-11 6 13 -0.5522 0.1115
-11 6 14 0.2548 0.4181
-11 6 15 0.5034 -0.3148
-11 6 16 0.1400 -0.5390
-11 7 -10 -0.8053 -0.0083
-11 7 -9 -1.0243 -0.1555
-11 7 -8 -0.5179 -0.0348
-11 7 -7 -0.4691 -0.0849
-11 7 -6 1.5758 -0.1818
-11 7 -5 2.7139 0.2799
-11 7 -4 -1.2403 0.1075
-11 7 -3 -0.4540 -0.3143
-11 7 -2 -0.7270 0.2336
-11 7 -1 -2.9938 0.0254
-11 7 0 3.2120 -0.4483
-11 7 1 2.2559 0.0427
-11 7 2 -1.6174 0.2486
-11 7 3 -1.4316 -0.0921
-11 7 4 -0.9314 0.1565
-11 7 5 -1.6922 0.1209
-11 7 6 0.8182 -0.4188
-11 7 7 2.6228 -0.0009
-11 7 8 0.0979 0.2537
-11 7 9 -0.9422 -0.0788
-11 7 10 -0.3497 0.0946
-11 7 11 -0.3287 -0.0104
-11 7 12 0.4538 -0.1927
-11 7 13 0.5917 0.2819
-11 7 14 0.0461 0.0600
-11 7 15 -0.3549 -0.2357
-11 8 -10 -0.1778 -0.0329
-11 8 -9 1.1753 -0.1318
-11 8 -8 1.3927 -0.0425
-11 8 -7 -0.4660 0.0636
-11 8 -6 -0.9884 0.0812
-11 8 -5 -0.6454 0.0980
-11 8 -4 -2.2093 -0.1411
-11 8 -3 1.4767 -0.2206
-11 8 -2 3.2347 0.0596
-11 8 -1 -2.3199 -0.0022
-11 8 0 0.4961 0.0937
-11 8 1 -0.4363 0.1657
-11 8 2 -1.6103 -0.1493
-11 8 3 1.0780 -0.2585
-11 8 4 3.1273 0.0431
-11 8 5 0.0834 -0.0358
-11 8 6 -0.7625 -0.0922
-11 8 7 -0.6412 0.2062
-11 8 8 -1.2942 0.0106
-11 8 9 0.0887 -0.2179
-11 8 10 1.4166 0.0855
-11 8 11 -0.0081 -0.1749
-11 8 12 -0.3732 -0.1079
-11 8 13 -0.1035 0.2929
-11 8 14 -0.1531 -0.0151
-11 8 15 -0.2446 -0.1802
-11 9 -10 -0.7977 -0.3478
-11 9 -9 -0.6115 -0.1106
-11 9 -8 -0.6617 -0.0387
-11 9 -7 -0.4847 0.0312
-11 9 -6 0.7678 0.2830
-11 9 -5 1.7388 0.0840
-11 9 -4 -0.4136 -0.1831
-11 9 -3 -0.0083 0.0245
-11 9 -2 0.4681 0.0486
-11 9 -1 -3.0395 0.0536
-11 9 0 1.5791 0.2260
-11 9 1 0.9429 -0.0643
-11 9 2 -0.4649 -0.1498
-11 9 3 0.2441 0.0728
-11 9 4 -0.4500 0.1251
-11 9 5 -3.2140 0.1132
-11 9 6 0.1674 0.1408
-11 9 7 2.3363 -0.1127
-11 9 8 0.2025 -0.1126
-11 9 9 -0.7791 0.1282
-11 9 10 0.4157 0.1083
-11 9 11 -0.5472 -0.0901
-11 9 12 -0.5302 0.2160
-11 9 13 0.2881 -0.0943
-11 9 14 0.1182 -0.3328
-11 10 -10 0.0303 0.2842
-11 10 -9 0.7664 0.1194
-11 10 -8 0.8940 -0.1329
-11 10 -7 0.1622 -0.0789
-11 10 -6 -0.7229 0.0537
-11 10 -5 -0.4278 -0.2147
-11 10 -4 -1.2458 0.0070
-11 10 -3 0.1174 0.2202
-11 10 -2 1.7183 -0.2846
-11 10 -1 -0.9048 -0.0968
-11 10 0 1.5362 0.1928
-11 10 1 -0.6686 -0.2152
-11 10 2 -1.8500 0.0129
-11 10 3 0.7086 0.1988
-11 10 4 2.1438 -0.1694
-11 10 5 -0.2544 -0.1659
-11 10 6 1.0856 0.0793
-11 10 7 0.7177 -0.1016
-11 10 8 -1.6198 -0.0435
-11 10 9 -1.1755 0.1498
-11 10 10 1.3962 -0.0142
-11 10 11 0.3412 -0.2698
-11 10 12 -0.0714 0.0714
-11 10 13 0.9053 0.1498
-11 10 14 -0.2508 0.1207
-11 11 -10 -0.2998 -0.0261
-11 11 -9 -0.3512 -0.1212
-11 11 -8 -0.4982 0.0141
-11 11 -7 -0.3730 0.1689
-11 11 -6 0.0181 0.1204
-11 11 -5 1.0742 -0.1977
-11 11 -4 0.3700 0.0960
-11 11 -3 0.3526 0.0961
-11 11 -2 -0.0206 -0.2261
-11 11 -1 -2.2847 0.2511
-11 11 0 0.9423 0.1779
-11 11 1 0.7707 -0.3697
-11 11 2 -0.3269 0.0501
-11 11 3 0.7596 0.0601
-11 11 4 0.0933 -0.1211
-11 11 5 -3.1522 0.2466
-11 11 6 -0.7025 0.1089
-11 11 7 1.0902 -0.2491
-11 11 8 0.2103 0.0007
-11 11 9 0.2513 0.1331
-11 11 10 0.6665 0.0246
-11 11 11 -1.4055 -0.0076
-11 11 12 -0.8954 0.0484
-11 11 13 0.9226 -0.1126
-11 12 -10 -0.5690 0.5213
-11 12 -9 -0.0538 0.1151
-11 12 -8 0.7854 -0.1316
-11 12 -7 0.5410 -0.1127
-11 12 -6 -0.4402 -0.0045
-11 12 -5 -0.2505 -0.0850
-11 12 -4 -0.6740 0.1548
-11 12 -3 -0.4807 0.0261
-11 12 -2 0.4608 -0.0975
-11 12 -1 0.2465 0.1425
-11 12 0 1.2208 -0.0227
-11 12 1 -0.7653 -0.1395
-11 12 2 -2.0747 0.2797
-11 12 3 0.6664 0.0138
-11 12 4 1.8521 -0.1625
-11 12 5 -0.5119 0.1507
-11 12 6 1.1899 -0.0675
-11 12 7 1.6458 -0.1043
-11 12 8 -1.2643 0.0866
-11 12 9 -1.5360 0.0354
-11 12 10 0.8821 0.0652
-11 12 11 0.5528 -0.1074
-11 12 12 0.0835 -0.2545
-11 12 13 0.9598 0.2373
-11 13 -10 -0.1433 0.0160
-11 13 -9 -0.0304 -0.1227
-11 13 -8 0.4582 -0.1487
-11 13 -7 -0.2750 0.1654
-11 13 -6 -0.9499 0.0889
-11 13 -5 0.2653 -0.1125
-11 13 -4 1.2427 -0.0274
-11 13 -3 0.5782 -0.0902
-11 13 -2 -0.3317 0.0458
-11 13 -1 -1.0278 -0.0366
-11 13 0 0.0064 -0.1272
-11 13 1 0.8971 0.0025
-11 13 2 0.2749 0.0452
-11 13 3 0.5119 -0.1381
-11 13 4 -0.0200 -0.0177
-11 13 5 -2.0330 0.1480
-11 13 6 -0.9883 -0.1146
-11 13 7 0.3774 0.0117
-11 13 8 0.2114 0.0045
-11 13 9 0.4864 -0.0666
-11 13 10 0.2644 0.1026
-11 13 11 -0.8382 -0.0273
-11 13 12 -0.4826 -0.0368
-11 13 13 0.6943 0.2488
-11 14 -9 -0.2974 0.4352
-11 14 -8 0.0865 -0.1947
-11 14 -7 0.1212 -0.0881
-11 14 -6 0.3874 -0.0762
-11 14 -5 -0.0782 0.0876
-11 14 -4 -0.5279 0.0311
-11 14 -3 -0.9009 0.0456
-11 14 -2 0.1285 0.2091
-11 14 -1 0.7909 -0.1461
-11 14 0 -0.0314 0.0014
-11 14 1 -0.4254 0.1455
-11 14 2 -0.7370 -0.1369
-11 14 3 0.0778 0.0694
-11 14 4 0.3070 0.1006
-11 14 5 0.2067 -0.1037
-11 14 6 1.0791 -0.0192
-11 14 7 0.9507 0.1102
-11 14 8 -0.5059 -0.2118
-11 14 9 -0.8436 0.1103
-11 14 10 -0.0968 0.3146
-11 14 11 0.5638 -0.3820
-11 14 12 0.0788 -0.3319
-11 15 -8 0.5544 -0.3311
-11 15 -7 -0.2027 0.4438
-11 15 -6 -0.3800 0.1537
-11 15 -5 -0.2666 -0.0996
-11 15 -4 0.9253 -0.3585
-11 15 -3 0.3378 0.1262
-11 15 -2 0.0578 0.2227
-11 15 -1 0.1155 -0.2930
-11 15 0 -0.9572 0.0413
-11 15 1 -0.1801 0.2300
-11 15 2 1.0742 -0.1922
-11 15 3 0.9643 0.1162
-11 15 4 -0.8500 0.0276
-11 15 5 -0.7733 -0.1774
-11 15 6 -0.1966 0.1870
-11 15 7 -0.2939 0.1907
-11 15 8 -0.1842 -0.2843
-11 15 9 0.0228 -0.0197
-11 15 10 0.2988 0.2038
-11 15 11 0.7703 0.0447
-11 16 -7 -0.4868 -0.0913
-11 16 -6 0.4791 -0.2217
-11 16 -5 -0.0532 0.1901
-11 16 -4 -0.2173 -0.1092
-11 16 -3 -0.7314 0.1163
-11 16 -2 -0.1082 -0.0401
-11 16 -1 0.9403 -0.0337
-11 16 0 0.1624 0.0525
-11 16 1 -0.2784 -0.1540
-11 16 2 -0.0148 -0.1732
-11 16 3 -0.1473 0.2723
-11 16 4 -1.2054 -0.1709
-11 16 5 0.7277 -0.2456
-11 16 6 1.4127 0.3848
-11 16 7 -0.2144 -0.0694
-11 16 8 -0.2682 -0.5322
-11 16 9 0.2056 0.2426
-11 16 10 -0.2201 0.2414
-11 17 -6 0.3162 0.0772
-11 17 -5 -0.3193 -0.0039
-11 17 -4 0.3306 -0.2487
-11 17 -3 0.4222 0.4440
-11 17 -2 -0.2340 -0.0605
-11 17 -1 -0.2232 -0.1333
-11 17 0 -0.5450 -0.1512
-11 17 1 -0.4451 0.1641
-11 17 2 0.5428 0.3110
-11 17 3 1.0208 0.0762
-11 17 4 -0.4895 -0.2640
-11 17 5 0.0027 -0.0913
-11 17 6 0.0963 0.3661
-11 17 7 -0.8249 0.0573
-11 17 8 -0.3252 -0.2026
-11 18 -4 -0.1566 -0.1247
-11 18 -3 -0.2802 -0.0309
-11 18 -2 -0.0355 -0.3351
-11 18 -1 0.6617 0.5303
-11 18 0 0.2937 -0.1268
-11 18 1 0.1500 -0.1999
-11 18 2 -0.0059 0.2360
-11 18 3 -0.6861 -0.1728
-11 18 4 -0.9609 -0.2548
-11 18 5 0.7048 0.1262
-11 18 6 0.9193 0.2720
-11 18 7 -0.4001 -0.2021
-11 19 0 -0.4019 -0.7079
-11 19 1 -0.0811 0.2060
-11 19 2 0.3029 0.5329
-11 19 3 0.2383 -0.4591
-11 19 4 0.2804 -0.0689
-10 0 -8 0.1532 -1.0356
-10 0 -6 4.4176 0.1542
-10 0 -4 -2.1311 1.7191
-10 0 -2 -1.3898 -2.0175
-10 0 0 8.2032 0.8959
-10 0 2 -8.5149 2.1627
-10 0 4 -0.1575 -2.1856
-10 0 6 8.2300 0.3535
-10 0 8 -6.3574 2.0890
-10 0 10 0.1607 -1.7158
-10 0 12 3.2562 0.2521
-10 0 14 -1.8989 1.5912
-10 0 16 -0.1022 -1.3406
-10 0 18 0.5881 0.5847
-10 1 -9 1.8585 -0.0077
-10 1 -8 0.3328 -0.2169
-10 1 -7 -3.9318 -0.2120
-10 1 -6 -0.7994 -1.5925
-10 1 -5 -0.7061 -0.2641
-10 1 -4 -0.2226 1.2452
-10 1 -3 2.8695 0.1137
-10 1 -2 0.2818 -0.1001
-10 1 -1 -3.5075 0.0804
-10 1 0 -0.4348 -2.1660
-10 1 1 -2.7709 -0.8649
-10 1 2 0.3386 1.4453
-10 1 3 10.1467 -0.1223
-10 1 4 0.7546 0.3384
-10 1 5 -8.6186 0.5654
-10 1 6 0.5627 -2.0050
-10 1 7 -0.3134 -0.4588
-10 1 8 -0.3423 1.1497
-10 1 9 5.2999 -0.5289
-10 1 10 0.2007 0.6801
-10 1 11 -3.7806 0.5392
-10 1 12 -0.1157 -1.4468
-10 1 13 -0.3753 -0.2151
-10 1 14 0.0212 0.5766
-10 1 15 2.0802 -0.5731
-10 1 16 0.0106 0.6848
-10 1 17 -1.2438 0.2633
-10 1 18 -0.1663 -1.3611
-10 2 -9 -0.6874 -0.7266
-10 2 -8 0.2258 -0.0526
-10 2 -7 0.1439 0.6071
-10 2 -6 4.3218 0.0565
-10 2 -5 1.8301 0.7808
-10 2 -4 -2.8082 0.2384
-10 2 -3 -1.0602 -1.5743
-10 2 -2 -1.6755 -0.2523
-10 2 -1 1.0201 1.5433
-10 2 0 7.2652 0.2128
-10 2 1 -0.2326 0.7432
-10 2 2 -7.3266 0.5349
-10 2 3 -0.5898 -1.9184
-10 2 4 -1.1243 -0.3533
-10 2 5 -2.0127 1.3314
-10 2 6 7.2297 -0.1575
-10 2 7 0.8089 0.8025
-10 2 8 -4.8805 0.5473
-10 2 9 -0.2890 -1.7960
-10 2 10 -0.1043 -0.3057
-10 2 11 -0.0969 0.8664
-10 2 12 2.8659 -0.0262
-10 2 13 0.4049 0.6473
-10 2 14 -2.0504 0.3758
-10 2 15 -0.3613 -1.1480
-10 2 16 -0.0556 -0.2660
-10 2 17 0.3851 0.6385
-10 2 18 0.7452 0.3419
-10 3 -9 2.1755 -0.1743
-10 3 -8 1.2156 -0.4067
-10 3 -7 -3.9840 -0.4354
-10 3 -6 -2.3189 0.2456
-10 3 -5 -0.6537 0.5065
-10 3 -4 -0.3057 0.1444
-10 3 -3 4.8096 -0.2316
-10 3 -2 0.9082 -0.2648
-10 3 -1 -3.8331 -0.0856
-10 3 0 -2.3811 -0.3582
-10 3 1 -1.7250 0.2152
-10 3 2 1.5752 0.2099
-10 3 3 8.3032 -0.2330
-10 3 4 1.8537 0.2025
-10 3 5 -5.2929 -0.0042
-10 3 6 -0.1359 -0.4347
-10 3 7 -1.4304 0.3460
-10 3 8 -0.1149 -0.0313
-10 3 9 3.8969 -0.1835
-10 3 10 0.3670 0.4518
-10 3 11 -2.6974 -0.0440
-10 3 12 -0.5622 -0.1621
-10 3 13 0.0987 0.1888
-10 3 14 0.1713 -0.4437
-10 3 15 1.6733 0.0102
-10 3 16 -0.0643 0.4482
-10 3 17 -1.1278 -0.3035
-10 3 18 -0.1013 0.1314
-10 4 -9 -1.5134 0.0977
-10 4 -8 0.0029 0.0614
-10 4 -7 0.4609 -0.1622
-10 4 -6 3.8924 0.4337
-10 4 -5 2.7423 -0.1843
-10 4 -4 -3.4370 -0.5964
-10 4 -3 -1.8554 0.0426
-10 4 -2 -2.0872 0.1906
-10 4 -1 1.6651 0.0798
-10 4 0 5.5698 0.0958
-10 4 1 1.2990 0.1145
-10 4 2 -4.7782 -0.4939
-10 4 3 -3.0846 -0.3111
-10 4 4 -3.1437 0.4241
-10 4 5 -0.5660 0.1593
-10 4 6 5.4774 -0.1471
-10 4 7 1.2547 0.0911
-10 4 8 -2.1946 -0.4372
-10 4 9 -0.9182 -0.1306
-10 4 10 -0.6336 0.2985
-10 4 11 0.3212 -0.0277
-10 4 12 1.8164 -0.0743
-10 4 13 0.5373 0.1088
-10 4 14 -1.5700 -0.2966
-10 4 15 -0.3548 0.0424
-10 4 16 0.1462 0.1189
-10 4 17 0.1437 -0.1357
-10 4 18 0.6138 0.2241
-10 5 -9 1.7826 0.1619
-10 5 -8 1.8317 -0.1745
-10 5 -7 -2.8723 0.1868
-10 5 -6 -2.6141 0.6885
-10 5 -5 -0.6769 -0.4065
-10 5 -4 -1.0949 -0.1759
-10 5 -3 5.0134 0.2686
-10 5 -2 2.4234 -0.2012
-10 5 -1 -3.5488 0.3933
-10 5 0 -4.0417 0.5324
-10 5 1 -0.7518 -0.3747
-10 5 2 1.6832 -0.3152
-10 5 3 5.3801 0.1761
-10 5 4 2.9350 0.0219
-10 5 5 -1.1559 0.2987
-10 5 6 -2.1378 0.3510
-10 5 7 -2.6883 -0.3813
-10 5 8 0.2153 -0.3374
-10 5 9 2.2970 0.3918
-10 5 10 0.5619 -0.0320
-10 5 11 -0.9443 0.2003
-10 5 12 -0.7889 0.2800
-10 5 13 0.0582 -0.4014
-10 5 14 0.0850 -0.2138
-10 5 15 0.3942 0.4784
-10 5 16 -0.0967 -0.1363
-10 5 17 -0.4813 -0.0345
-10 5 18 0.4767 0.5573
-10 6 -9 -1.8494 0.3230
-10 6 -8 0.0173 -0.3276
-10 6 -7 -0.0666 -0.2904
-10 6 -6 2.6081 0.0925
-10 6 -5 3.5877 -0.4064
-10 6 -4 -2.6847 0.2970
-10 6 -3 -2.3338 0.3657
-10 6 -2 -1.1032 -0.5583
-10 6 -1 0.3944 -0.2061
-10 6 0 3.7036 0.1296
-10 6 1 2.8196 -0.3476
-10 6 2 -2.7776 0.1808
-10 6 3 -3.7741 0.4184
-10 6 4 -3.0574 -0.3307
-10 6 5 -0.3126 -0.1743
-10 6 6 2.8329 0.1110
-10 6 7 2.1821 -0.3553
-10 6 8 0.1112 0.0925
-10 6 9 -1.1857 0.5715
-10 6 10 -1.2063 -0.3148
-10 6 11 0.1895 -0.1209
-10 6 12 0.9008 0.0188
-10 6 13 0.4603 -0.3442
-10 6 14 -0.3835 0.0728
-10 6 15 -0.0189 0.4332
-10 6 16 0.5389 -0.2186
-10 6 17 -0.4062 -0.1677
-10 7 -9 0.9514 0.2116
-10 7 -8 1.8543 0.0820
-10 7 -7 -1.4924 0.1805
-10 7 -6 -2.0741 -0.1029
-10 7 -5 -0.1605 -0.3465
-10 7 -4 -1.7647 0.3183
-10 7 -3 2.2590 0.0824
-10 7 -2 3.5055 -0.1105
-10 7 -1 -2.4428 0.3287
-10 7 0 -2.3138 0.0513
-10 7 1 -0.1852 -0.4009
-10 7 2 -0.6294 0.0993
-10 7 3 2.5902 0.0781
-10 7 4 4.3074 -0.0760
-10 7 5 0.6955 0.2859
-10 7 6 -2.5980 0.0293
-10 7 7 -2.1200 -0.3802
-10 7 8 0.0572 0.0726
-10 7 9 1.0058 0.0908
-10 7 10 0.4822 -0.1685
-10 7 11 0.0442 0.2477
-10 7 12 -0.1125 -0.1437
-10 7 13 -0.0686 -0.0863
-10 7 14 -0.1535 0.3915
-10 7 15 -0.7119 -0.0877
-10 7 16 -0.1059 -0.3692
-10 8 -9 -1.4676 0.0333
-10 8 -8 0.3194 -0.2140
-10 8 -7 -0.7171 -0.1718
-10 8 -6 1.0354 -0.0310
-10 8 -5 3.5885 0.1883
-10 8 -4 -1.3340 0.2458
-10 8 -3 -2.1803 -0.1845
-10 8 -2 0.7409 -0.0838
-10 8 -1 -1.8559 0.0363
-10 8 0 1.7869 -0.0446
-10 8 1 3.0005 0.0720
-10 8 2 -1.7127 0.2581
-10 8 3 -2.6343 -0.0801
-10 8 4 -0.8590 -0.1675
-10 8 5 -1.5374 0.0761
-10 8 6 0.0570 -0.0067
-10 8 7 2.0822 -0.0688
-10 8 8 1.0106 0.2543
-10 8 9 -0.7905 0.0523
-10 8 10 -0.8995 -0.0751
-10 8 11 -0.2774 0.1507
-10 8 12 0.0451 -0.1625
-10 8 13 -0.0283 -0.0595
-10 8 14 0.4759 0.0604
-10 8 15 0.3482 -0.0638
-10 8 16 0.7900 0.3026
-10 9 -9 0.5424 -0.0803
-10 9 -8 1.8093 0.0559
-10 9 -7 -0.6146 -0.0786
-10 9 -6 -1.6621 -0.0664
-10 9 -5 0.2177 0.2044
-10 9 -4 -1.4053 -0.0966
-10 9 -3 0.1376 -0.2169
-10 9 -2 3.4219 0.0562
-10 9 -1 -1.7893 -0.1723
-10 9 0 -0.0318 -0.0063
-10 9 1 0.2284 0.1751
-10 9 2 -2.4385 -0.1430
-10 9 3 0.9398 -0.0895
-10 9 4 4.9934 0.0621
-10 9 5 0.2486 -0.1158
-10 9 6 -2.1048 0.0320
-10 9 7 -0.1024 0.1086
-10 9 8 0.3712 -0.0759
-10 9 9 -0.5191 -0.1775
-10 9 10 0.4810 0.0296
-10 9 11 0.9559 -0.0665
-10 9 12 0.0298 -0.1732
-10 9 13 -0.4161 0.1949
-10 9 14 0.2422 0.0916
-10 9 15 -0.6745 -0.1462
-10 10 -9 -0.8370 0.1509
-10 10 -8 -0.0493 0.1709
-10 10 -7 -0.7359 -0.1452
-10 10 -6 -0.0280 0.0259
-10 10 -5 2.4939 0.1496
-10 10 -4 -0.2640 -0.1809
-10 10 -3 -1.3126 0.2074
-10 10 -2 1.1806 0.2555
-10 10 -1 -2.9855 -0.2515
-10 10 0 0.7828 0.1338
-10 10 1 2.9824 0.1736
-10 10 2 -0.8067 -0.3275
-10 10 3 -1.9172 0.1320
-10 10 4 0.2538 0.2450
-10 10 5 -2.0233 -0.2170
-10 10 6 -0.9549 0.0329
-10 10 7 1.4989 0.1062
-10 10 8 0.8558 -0.1309
-10 10 9 -0.8880 0.0105
-10 10 10 -0.2861 0.2461
-10 10 11 -0.3785 -0.0127
-10 10 12 -0.8669 -0.0649
-10 10 13 0.1051 0.1512
-10 10 14 1.0093 -0.0080
-10 10 15 -0.0480 -0.0114
-10 11 -9 0.0361 -0.1606
-10 11 -8 1.1159 0.0105
-10 11 -7 0.3158 -0.0236
-10 11 -6 -0.6738 0.2000
-10 11 -5 0.1349 -0.0037
-10 11 -4 -1.6994 -0.3216
-10 11 -3 -0.1631 0.1014
-10 11 -2 3.3306 -0.0701
-10 11 -1 -1.3382 -0.2245
-10 11 0 -0.1847 0.3361
-10 11 1 0.2436 0.0947
-10 11 2 -2.3269 -0.3032
-10 11 3 0.1262 0.1491
-10 11 4 4.0607 -0.0327
-10 11 5 0.0182 -0.1883
-10 11 6 -1.0245 0.2858
-10 11 7 0.7582 0.0563
-10 11 8 -0.0299 -0.1818
-10 11 9 -1.1841 0.0246
-10 11 10 1.1365 0.0041
-10 11 11 1.5814 -0.0250
-10 11 12 -0.5109 0.0187
-10 11 13 -0.5516 -0.2194
-10 11 14 0.1366 -0.1181
-10 12 -9 -0.4094 -0.0376
-10 12 -8 -0.4854 0.1447
-10 12 -7 -0.6135 -0.0877
-10 12 -6 -0.5811 0.0827
-10 12 -5 1.6507 -0.0465
-10 12 -4 0.4080 -0.0506
-10 12 -3 -0.5115 0.1629
-10 12 -2 0.1542 -0.0840
-10 12 -1 -2.4401 -0.0430
-10 12 0 0.9341 0.1357
-10 12 1 2.6620 -0.1874
-10 12 2 -0.6609 -0.1242
-10 12 3 -0.9910 0.1815
-10 12 4 0.8067 -0.0637
-10 12 5 -2.0410 -0.0255
-10 12 6 -1.3546 0.1020
-10 12 7 1.1484 -0.1702
-10 12 8 0.9172 -0.0560
-10 12 9 -0.6069 0.0519
-10 12 10 -0.5902 -0.0588
-10 12 11 -0.6882 0.1518
-10 12 12 -0.6368 0.0165
-10 12 13 0.9894 -0.2368
-10 13 -9 -0.1316 0.3070
-10 13 -8 0.6792 -0.0059
-10 13 -7 0.9443 -0.1610
-10 13 -6 -0.0253 0.0350
-10 13 -5 -0.1249 -0.0780
-10 13 -4 -1.6772 0.1326
-10 13 -3 -0.1811 0.0196
-10 13 -2 2.2137 -0.1063
-10 13 -1 -0.3330 0.1278
-10 13 0 -0.1395 0.0328
-10 13 1 -0.0292 -0.0963
-10 13 2 -2.1914 0.1954
-10 13 3 -0.1680 0.0568
-10 13 4 2.4753 -0.1658
-10 13 5 -0.0826 0.0839
-10 13 6 0.1368 0.0164
-10 13 7 0.8479 -0.0655
-10 13 8 -0.7540 0.1776
-10 13 9 -0.5180 0.0076
-10 13 10 0.9701 -0.0997
-10 13 11 0.6989 0.1596
-10 13 12 -0.2533 -0.0549
-10 13 13 0.0698 -0.0614
-10 14 -9 -0.2369 -0.2375
-10 14 -8 -0.4136 -0.1894
-10 14 -7 -0.8129 0.0790
-10 14 -6 -0.7219 0.1749
-10 14 -5 1.0404 -0.0214
-10 14 -4 0.7874 0.0075
-10 14 -3 0.1604 -0.1948
-10 14 -2 -0.3962 0.0709
-10 14 -1 -1.8347 0.0869
-10 14 0 0.3962 -0.1485
-10 14 1 2.0120 0.0572
-10 14 2 -0.5301 0.0389
-10 14 3 -0.0281 -0.2662
-10 14 4 1.1916 0.0663
-10 14 5 -1.5477 0.2277
-10 14 6 -1.3628 -0.1868
-10 14 7 0.6629 0.0268
-10 14 8 0.4593 0.1858
-10 14 9 -0.0056 -0.2983
-10 14 10 -0.6999 -0.0648
-10 14 11 -0.4640 0.3253
-10 14 12 0.2665 -0.2880
-10 14 13 0.7192 -0.2192
-10 15 -9 -0.0992 0.5545
-10 15 -8 0.8391 -0.2453
-10 15 -7 0.9045 -0.1123
-10 15 -6 0.1683 -0.0090
-10 15 -5 -0.1799 0.1257
-10 15 -4 -0.8656 0.0318
-10 15 -3 -0.6388 -0.2684
-10 15 -2 0.9238 0.1715
-10 15 -1 0.7125 0.0691
-10 15 0 0.1635 -0.2039
-10 15 1 -0.0256 0.1204
-10 15 2 -1.3789 0.0682
-10 15 3 -0.2972 -0.0661
-10 15 4 0.4873 0.1152
-10 15 5 -0.3479 -0.0510
-10 15 6 0.8021 -0.2370
-10 15 7 1.0910 0.1295
-10 15 8 -0.7961 0.1248
-10 15 9 -0.2441 -0.2972
-10 15 10 0.2938 -0.0804
-10 15 11 0.2180 0.3571
-10 15 12 0.0160 0.1008
-10 16 -8 -0.2093 -0.1942
-10 16 -7 -0.6261 0.3282
-10 16 -6 -0.5615 -0.0035
-10 16 -5 -0.0058 -0.0274
-10 16 -4 0.7242 -0.1555
-10 16 -3 0.4715 0.0176
-10 16 -2 -0.1050 0.3081
-10 16 -1 -1.1476 -0.0877
-10 16 0 -0.7629 -0.1003
-10 16 1 0.9217 0.2137
-10 16 2 0.5575 -0.2316
-10 16 3 0.5412 -0.0734
-10 16 4 0.0085 0.2387
-10 16 5 -0.5155 -0.1133
-10 16 6 -0.1200 -0.0516
-10 16 7 0.0745 0.2996
-10 16 8 -0.4901 0.0809
-10 16 9 0.0919 -0.0690
-10 16 10 -0.1562 0.0536
-10 16 11 0.1520 0.0398
-10 17 -7 0.4319 -0.1447
-10 17 -6 0.5592 -0.2204
-10 17 -5 -0.0626 0.3200
-10 17 -4 -0.2326 -0.0088
-10 17 -3 -0.5588 -0.0726
-10 17 -2 0.3415 -0.0130
-10 17 -1 1.0349 0.0131
-10 17 0 -0.1387 -0.1454
-10 17 1 -0.6294 -0.0371
-10 17 2 0.0114 0.0372
-10 17 3 0.2762 0.2669
-10 17 4 -1.1905 -0.0093
-10 17 5 -0.1304 -0.2257
-10 17 6 1.0570 0.0728
-10 17 7 0.2449 -0.0501
-10 17 8 -0.6068 -0.2956
-10 17 9 0.3027 -0.1208
-10 17 10 0.2562 -0.1008
-10 18 -6 -0.3671 -0.0275
-10 18 -5 -0.5789 -0.1511
-10 18 -4 0.3668 -0.2066
-10 18 -3 0.3772 0.1569
-10 18 -2 -0.3151 -0.2056
-10 18 -1 -0.2153 0.2172
-10 18 0 -0.3505 0.0699
-10 18 1 -0.0639 -0.0744
-10 18 2 0.9363 -0.0091
-10 18 3 0.7191 -0.0806
-10 18 4 -1.1124 -0.2743
-10 18 5 0.0798 0.0744
-10 18 6 0.6782 0.3093
-10 18 7 -0.2577 -0.0752
-10 18 8 -0.4992 0.0639
-10 19 -3 0.1697 0.0565
-10 19 -2 -0.2096 -0.2623
-10 19 -1 0.3830 0.5368
-10 19 0 0.1362 -0.3553
-10 19 1 -0.6676 -0.3473
-10 19 2 -0.1008 0.5260
-10 19 3 0.1600 0.1567
-10 19 4 -0.5752 -0.2110
-10 19 5 0.7223 0.2970
-10 19 6 0.3840 0.1035
-10 20 1 -0.0501 0.0846
-9 0 -7 -5.6590 -0.3671
-9 0 -5 -0.2311 -0.8477
-9 0 -3 4.3647 2.2809
-9 0 -1 -11.9209 -2.2517
-9 0 1 7.0765 -0.5306
-9 0 3 7.2560 2.3780
-9 0 5 -11.0631 -2.0660
-9 0 7 4.7557 -0.8918
-9 0 9 2.8741 2.0994
-9 0 11 -5.0479 -1.5314
-9 0 13 1.4923 -0.7657
-9 0 15 1.0392 1.5491
-9 0 17 -1.4996 -1.1591
-9 0 19 0.0767 -0.0233
-9 1 -8 1.5201 0.6657
-9 1 -7 0.7210 0.9893
-9 1 -6 4.8522 -0.3595
-9 1 -5 0.4034 -1.4142
-9 1 -4 -4.5099 -0.2929
-9 1 -3 -1.3430 1.3954
-9 1 -2 3.0390 0.3677
-9 1 -1 1.2071 1.2586
-9 1 0 8.2841 0.5248
-9 1 1 -0.7961 -1.9351
-9 1 2 -15.4586 -0.4006
-9 1 3 -1.1936 1.0680
-9 1 4 6.6361 -0.1527
-9 1 5 -0.1441 1.4597
-9 1 6 3.9427 0.8282
-9 1 7 0.5373 -1.8493
-9 1 8 -6.8578 -0.0165
-9 1 9 0.0749 0.5634
-9 1 10 2.8880 -0.3899
-9 1 11 -0.3399 1.3304
-9 1 12 2.1384 0.5552
-9 1 13 0.0110 -1.2027
-9 1 14 -2.5428 0.2849
-9 1 15 -0.1589 0.0199
-9 1 16 0.8618 -0.4461
-9 1 17 0.0139 1.0465
-9 1 18 0.7879 0.1495
-9 1 19 0.2163 -0.8898
-9 2 -8 0.8271 -0.7679
-9 2 -7 -5.1541 0.1472
-9 2 -6 -1.7198 -0.6714
-9 2 -5 0.2330 -0.0236
-9 2 -4 0.9297 1.3616
-9 2 -3 4.2069 0.2340
-9 2 -2 0.5421 -2.2245
-9 2 -1 -9.7390 -0.4459
-9 2 0 -1.3986 0.5424
-9 2 1 4.5373 -0.0610
-9 2 2 2.1897 1.3856
-9 2 3 8.0970 0.4724
-9 2 4 1.8735 -2.1924
-9 2 5 -9.9687 -0.3341
-9 2 6 -1.0723 0.3826
-9 2 7 3.1758 -0.3435
-9 2 8 -0.7530 1.4155
-9 2 9 2.9875 0.3684
-9 2 10 0.6584 -1.7586
-9 2 11 -4.3498 -0.2605
-9 2 12 0.2160 0.1414
-9 2 13 1.4425 -0.2059
-9 2 14 -0.2040 1.0374
-9 2 15 0.8614 0.3178
-9 2 16 0.5067 -0.9913
-9 2 17 -1.1408 -0.4313
-9 2 18 -0.5222 0.1418
-9 3 -8 1.4280 0.2929
-9 3 -7 1.2734 0.0399
-9 3 -6 3.8662 -0.7834
-9 3 -5 1.2543 0.0914
-9 3 -4 -4.6073 0.5292
-9 3 -3 -2.6816 0.3808
-9 3 -2 1.6059 -0.0576
-9 3 -1 3.0201 0.0935
-9 3 0 6.9135 -0.2600
-9 3 1 -1.4557 -0.3657
-9 3 2 -10.9690 0.2229
-9 3 3 -2.7461 0.1030
-9 3 4 2.1247 -0.1901
-9 3 5 -0.7536 0.4290
-9 3 6 5.3647 -0.1556
-9 3 7 2.2140 -0.1805
-9 3 8 -5.1303 0.3243
-9 3 9 -0.3997 -0.3151
-9 3 10 1.5320 -0.0608
-9 3 11 -0.8067 0.5291
-9 3 12 1.5983 -0.2005
-9 3 13 0.4754 0.1256
-9 3 14 -2.0739 0.1693
-9 3 15 -0.1683 -0.6629
-9 3 16 0.9079 0.0842
-9 3 17 -0.2325 0.3810
-9 3 18 -0.0344 -0.2651
-9 4 -8 1.2334 0.1766
-9 4 -7 -4.0088 0.0012
-9 4 -6 -2.6273 -0.1985
-9 4 -5 1.1426 0.5916
-9 4 -4 1.1595 -0.0249
-9 4 -3 3.5102 -0.5115
-9 4 -2 0.2255 -0.0619
-9 4 -1 -5.8433 0.1373
-9 4 0 -2.8418 0.0336
-9 4 1 1.3371 0.4798
-9 4 2 3.2780 0.3323
-9 4 3 7.3996 -0.4993
-9 4 4 2.7529 -0.2847
-9 4 5 -6.0208 0.4484
-9 4 6 -2.1116 -0.0161
-9 4 7 0.1123 0.1927
-9 4 8 -1.0490 0.1885
-9 4 9 2.5926 -0.4792
-9 4 10 1.3679 -0.0682
-9 4 11 -2.3638 0.3258
-9 4 12 -0.2571 -0.1742
-9 4 13 1.0246 0.2094
-9 4 14 -0.4782 0.2165
-9 4 15 0.2206 -0.2774
-9 4 16 0.4807 0.0870
-9 4 17 -0.5499 0.0549
-9 4 18 -0.1154 -0.0783
-9 5 -8 1.6610 -0.1314
-9 5 -7 1.2650 -0.3930
-9 5 -6 1.7898 0.3481
-9 5 -5 1.9707 0.4356
-9 5 -4 -3.6308 -0.4513
-9 5 -3 -2.7751 -0.1431
-9 5 -2 0.8269 -0.0774
-9 5 -1 3.4515 -0.3537
-9 5 0 3.8357 0.3982
-9 5 1 -0.1128 0.3094
-9 5 2 -5.6343 -0.4529
-9 5 3 -4.1157 -0.2388
-9 5 4 -1.2415 -0.1417
-9 5 5 -0.1925 -0.2379
-9 5 6 3.9899 0.3228
-9 5 7 2.7520 0.4347
-9 5 8 -1.8308 -0.5054
-9 5 9 -0.9168 -0.2554
-9 5 10 -0.2006 0.1402
-9 5 11 -0.7616 -0.2291
-9 5 12 0.6083 0.1816
-9 5 13 0.9782 0.3765
-9 5 14 -0.6283 -0.5207
-9 5 15 -0.0714 -0.3530
-9 5 16 0.6728 0.2572
-9 5 17 -0.2764 -0.0549
-9 5 18 -0.4895 0.0509
-9 6 -8 1.4045 0.3189
-9 6 -7 -2.3106 -0.1616
-9 6 -6 -3.4506 0.2762
-9 6 -5 1.2431 -0.1004
-9 6 -4 1.6026 -0.4409
-9 6 -3 2.3109 0.5406
-9 6 -2 0.2751 0.4399
-9 6 -1 -3.5240 -0.4423
-9 6 0 -3.7573 0.0927
-9 6 1 1.1124 0.0024
-9 6 2 3.1885 -0.3215
-9 6 3 3.9492 0.3768
-9 6 4 2.8344 0.4317
-9 6 5 -1.2587 -0.2178
-9 6 6 -2.5745 0.0400
-9 6 7 -1.6055 0.0755
-9 6 8 -0.5090 -0.4266
-9 6 9 1.6499 0.2526
-9 6 10 1.3140 0.4803
-9 6 11 -0.4435 -0.1270
-9 6 12 -0.4507 0.0281
-9 6 13 0.1849 -0.0153
-9 6 14 -0.5799 -0.1982
-9 6 15 -0.4480 0.2563
-9 6 16 0.4525 0.1847
-9 6 17 -0.2122 -0.1874
-9 6 18 -0.1044 0.2223
-9 7 -8 1.0629 -0.1506
-9 7 -7 1.5851 -0.0283
-9 7 -6 0.4168 0.4003
-9 7 -5 1.9988 -0.2828
-9 7 -4 -2.1309 -0.3717
-9 7 -3 -3.0330 0.1406
-9 7 -2 1.3271 -0.0558
-9 7 -1 2.1646 -0.0387
-9 7 0 0.9601 0.4968
-9 7 1 2.0501 -0.1274
-9 7 2 -1.8931 -0.2703
-9 7 3 -5.3873 0.0669
-9 7 4 -2.3055 -0.1652
-9 7 5 1.1804 -0.0830
-9 7 6 2.0356 0.4285
-9 7 7 1.5136 -0.0335
-9 7 8 -0.2324 -0.3773
-9 7 9 -0.8709 0.0472
-9 7 10 -0.8091 -0.0644
-9 7 11 -0.5295 -0.0733
-9 7 12 0.1759 0.2014
-9 7 13 0.6434 -0.2006
-9 7 14 0.4415 -0.0366
-9 7 15 -0.0759 0.1711
-9 7 16 0.4292 -0.2067
-9 7 17 0.0240 0.0330
-9 8 -8 1.4602 0.0129
-9 8 -7 -0.7264 -0.0753
-9 8 -6 -3.2423 -0.0507
-9 8 -5 1.0037 -0.1100
-9 8 -4 1.3260 0.2207
-9 8 -3 0.3102 0.1237
-9 8 -2 2.0833 -0.1552
-9 8 -1 -2.0861 -0.1051
-9 8 0 -3.8883 -0.0342
-9 8 1 1.1931 -0.2780
-9 8 2 1.9623 0.1073
-9 8 3 1.0800 0.2316
-9 8 4 3.2181 -0.0679
-9 8 5 1.1752 -0.0930
-9 8 6 -2.7637 0.0465
-9 8 7 -1.7896 -0.2224
-9 8 8 0.6612 -0.0026
-9 8 9 0.9758 0.2685
-9 8 10 0.4768 -0.0119
-9 8 11 0.5879 0.0553
-9 8 12 0.5378 0.1747
-9 8 13 -0.8998 -0.3745
-9 8 14 -0.8171 -0.1512
-9 8 15 -0.3347 0.2245
-9 8 16 0.4803 -0.0431
-9 9 -8 0.2186 0.0070
-9 9 -7 0.8575 -0.0327
-9 9 -6 -0.1262 -0.2411
-9 9 -5 2.1695 0.0792
-9 9 -4 -0.8040 0.3087
-9 9 -3 -3.8051 -0.1154
-9 9 -2 1.8158 0.0526
-9 9 -1 0.8370 0.1460
-9 9 0 -0.0131 -0.1510
-9 9 1 2.9469 0.0800
-9 9 2 -0.4630 0.2639
-9 9 3 -4.6674 -0.0973
-9 9 4 -1.3179 0.0007
-9 9 5 1.0909 0.0148
-9 9 6 0.3479 -0.0796
-9 9 7 0.5903 0.1002
-9 9 8 0.8372 0.2089
-9 9 9 -0.6811 -0.1286
-9 9 10 -1.4891 -0.0916
-9 9 11 -0.7606 0.0587
-9 9 12 0.5829 -0.0690
-9 9 13 0.1343 -0.0502
-9 9 14 0.7549 0.2653
-9 9 15 0.1837 0.2053
-9 9 16 0.0501 -0.0764
-9 10 -8 1.6827 -0.0233
-9 10 -7 0.0741 0.0206
-9 10 -6 -2.4675 -0.1466
-9 10 -5 0.8632 0.2141
-9 10 -4 0.5565 -0.0754
-9 10 -3 -1.3299 -0.3572
-9 10 -2 3.8315 0.2001
-9 10 -1 -0.7781 0.0560
-9 10 0 -3.9853 -0.3073
-9 10 1 0.4364 0.2160
-9 10 2 0.8129 -0.0148
-9 10 3 0.0215 -0.3641
-9 10 4 2.8577 0.2074
-9 10 5 0.9457 0.1300
-9 10 6 -2.1210 -0.1687
-9 10 7 -0.8165 0.0422
-9 10 8 0.8799 -0.0200
-9 10 9 -0.0458 -0.2513
-9 10 10 0.5515 0.0851
-9 10 11 1.3057 0.1304
-9 10 12 0.5591 -0.0220
-9 10 13 -1.4535 0.0309
-9 10 14 -0.3866 -0.1575
-9 10 15 -0.0594 -0.2550
-9 11 -8 -0.0987 0.1456
-9 11 -7 -0.7759 -0.1026
-9 11 -6 -0.9043 -0.1512
-9 11 -5 3.0602 0.4466
-9 11 -4 0.5378 0.0087
-9 11 -3 -4.1787 -0.1975
-9 11 -2 1.3093 0.1567
-9 11 -1 0.1584 -0.1264
-9 11 0 -0.2953 -0.1617
-9 11 1 3.5557 0.3809
-9 11 2 -0.0028 -0.0380
-9 11 3 -3.4619 -0.1246
-9 11 4 0.3472 0.1894
-9 11 5 0.6582 -0.2572
-9 11 6 -1.1398 -0.1354
-9 11 7 0.4604 0.3123
-9 11 8 1.5856 0.0219
-9 11 9 -0.9744 -0.0612
-9 11 10 -1.3926 0.1189
-9 11 11 -0.4103 -0.0700
-9 11 12 0.1328 0.0441
-9 11 13 0.0433 0.0122
-9 11 14 1.1115 -0.2975
-9 11 15 0.1415 0.2599
-9 12 -8 1.6885 0.2193
-9 12 -7 1.2443 -0.0167
-9 12 -6 -1.7444 -0.1533
-9 12 -5 -0.0048 0.0382
-9 12 -4 -0.0722 -0.1722
-9 12 -3 -1.2757 0.0991
-9 12 -2 3.6661 0.1777
-9 12 -1 0.1554 -0.1150
-9 12 0 -3.5271 0.0195
-9 12 1 0.1525 0.1474
-9 12 2 -0.1052 -0.2151
-9 12 3 -0.7379 -0.0106
-9 12 4 2.1662 0.1744
-9 12 5 0.3664 -0.0796
-9 12 6 -1.6410 0.1343
-9 12 7 0.3274 0.1249
-9 12 8 0.6954 -0.2285
-9 12 9 -0.8319 0.0032
-9 12 10 1.0385 0.0172
-9 12 11 1.2320 -0.1563
-9 12 12 -0.8525 0.1328
-9 12 13 -0.8331 0.1157
-9 12 14 0.5015 -0.0379
-9 13 -8 -0.6981 0.2321
-9 13 -7 -1.1145 -0.0204
-9 13 -6 -1.2347 -0.0823
-9 13 -5 2.3648 -0.0008
-9 13 -4 1.1017 0.0305
-9 13 -3 -2.4446 0.0968
-9 13 -2 0.4851 -0.1456
-9 13 -1 -0.6109 -0.1239
-9 13 0 -1.0871 0.0859
-9 13 1 3.5854 -0.0617
-9 13 2 0.9405 -0.0294
-9 13 3 -2.4589 0.1228
-9 13 4 0.7841 -0.0572
-9 13 5 0.5257 -0.1053
-9 13 6 -1.4674 0.0572
-9 13 7 0.6993 -0.1493
-9 13 8 1.0784 -0.1317
-9 13 9 -1.3203 0.2740
-9 13 10 -0.5645 -0.0088
-9 13 11 0.2829 -0.1142
-9 13 12 -0.2548 0.1484
-9 13 13 0.6247 -0.1617
-9 14 -8 0.8770 -0.0452
-9 14 -7 1.6856 -0.0642
-9 14 -6 -0.5246 -0.0351
-9 14 -5 -0.4745 -0.0177
-9 14 -4 -0.4050 0.2152
-9 14 -3 -0.5449 -0.0247
-9 14 -2 2.0396 -0.1555
-9 14 -1 0.7962 0.1442
-9 14 0 -1.8443 0.0913
-9 14 1 -0.0707 -0.0837
-9 14 2 -0.9165 0.2171
-9 14 3 -1.2140 -0.1192
-9 14 4 1.8218 -0.2922
-9 14 5 0.4615 0.2321
-9 14 6 -1.7871 0.1827
-9 14 7 0.3064 -0.1804
-9 14 8 0.8708 0.1158
-9 14 9 -0.1303 0.2203
-9 14 10 0.4733 -0.3023
-9 14 11 0.1206 -0.0562
-9 14 12 -1.0397 0.2505
-9 14 13 0.1302 -0.1496
-9 15 -8 -0.9464 -0.0136
-9 15 -7 -0.5267 0.2793
-9 15 -6 -0.5975 -0.0334
-9 15 -5 0.6677 -0.2646
-9 15 -4 0.6850 0.2109
-9 15 -3 -0.7254 -0.0835
-9 15 -2 -0.5165 -0.1833
-9 15 -1 -0.6280 0.1153
-9 15 0 -0.3566 -0.0051
-9 15 1 2.1225 -0.1594
-9 15 2 0.6970 0.1512
-9 15 3 -0.9290 -0.0719
-9 15 4 0.8201 -0.0057
-9 15 5 -0.0748 0.2623
-9 15 6 -0.9668 -0.1202
-9 15 7 1.1794 -0.2493
-9 15 8 0.2955 0.1275
-9 15 9 -1.2117 0.1284
-9 15 10 -0.4320 -0.1828
-9 15 11 0.5532 -0.0776
-9 15 12 0.3962 0.1625
-9 15 13 0.8108 0.1411
-9 16 -8 0.2747 -0.4574
-9 16 -7 0.9278 -0.1175
-9 16 -6 0.1983 -0.1036
-9 16 -5 -0.4988 0.1157
-9 16 -4 -0.2283 0.2194
-9 16 -3 0.2479 -0.1461
-9 16 -2 0.9845 0.1084
-9 16 -1 0.5031 0.0751
-9 16 0 -0.6400 -0.1326
-9 16 1 -0.4646 0.1353
-9 16 2 -1.2070 0.1561
-9 16 3 -0.7318 -0.3130
-9 16 4 1.2799 -0.0628
-9 16 5 0.3192 0.1517
-9 16 6 -1.0667 -0.1152
-9 16 7 -0.1920 0.0152
-9 16 8 -0.0887 0.0540
-9 16 9 0.9514 -0.0639
-9 16 10 0.5182 0.0666
-9 16 11 -0.8514 -0.0157
-9 16 12 -0.8440 -0.1365
-9 17 -8 -0.6752 -0.2048
-9 17 -7 -0.2553 0.6983
-9 17 -6 -0.0654 0.0810
-9 17 -5 0.0548 -0.2550
-9 17 -4 0.4999 -0.1665
-9 17 -3 -0.5625 0.0788
-9 17 -2 -0.9605 0.0059
-9 17 -1 -0.1767 -0.2593
-9 17 0 0.6116 0.0323
-9 17 1 0.9557 0.1980
-9 17 2 0.3845 -0.1410
-9 17 3 0.2239 -0.0808
-9 17 4 0.0349 0.1824
-9 17 5 -0.8341 -0.0184
-9 17 6 0.1415 -0.0013
-9 17 7 1.5183 0.2284
-9 17 8 -0.6202 -0.1074
-9 17 9 -0.9687 -0.1315
-9 17 10 0.0009 0.0586
-9 17 11 0.7628 -0.0388
-9 18 -7 0.6915 -0.2148
-9 18 -6 0.4778 -0.1568
-9 18 -5 -0.6754 0.3792
-9 18 -4 -0.0482 -0.1085
-9 18 -3 0.3087 -0.0372
-9 18 -2 0.6184 0.0855
-9 18 -1 0.1827 0.1393
-9 18 0 -0.5608 0.1067
-9 18 1 -0.5481 -0.0154
-9 18 2 -0.3151 -0.0219
-9 18 3 -0.4038 0.0688
-9 18 4 -0.1742 -0.1390
-9 18 5 0.7398 -0.1153
-9 18 6 0.6644 0.2509
-9 18 7 -0.6261 0.0366
-9 18 8 -1.4491 -0.5121
-9 18 9 1.1765 0.1535
-9 18 10 1.0399 0.4491
-9 19 -5 -0.2769 -0.2816
-9 19 -4 0.5690 -0.1464
-9 19 -3 -0.2244 0.5265
-9 19 -2 -0.6252 -0.1709
-9 19 -1 0.2403 -0.1961
-9 19 0 0.2819 -0.0829
-9 19 1 -0.1164 -0.2378
-9 19 2 0.8475 0.0826
-9 19 3 0.5731 0.1488
-9 19 4 -1.1321 -0.2545
-9 19 5 -0.6465 0.0271
-9 19 6 0.6286 0.3532
-9 19 7 0.6152 -0.0406
-9 19 8 -0.9262 -0.4450
-9 20 -3 -0.1048 -0.0729
-9 20 -2 -0.0764 -0.3719
-9 20 -1 0.5828 0.4151
-9 20 0 -0.2621 0.1998
-9 20 1 -0.7986 -0.1457
-9 20 2 0.6710 0.4534
-9 20 3 0.0696 0.0121
-9 20 4 -0.7501 -0.5152
-9 20 5 1.0550 0.3202
-8 0 -6 4.0633 1.2528
-8 0 -4 -7.7000 -2.0620
-8 0 -2 12.4861 2.9021
-8 0 0 0.0783 -1.2258
-8 0 2 -18.9666 -1.4508
-8 0 4 11.5378 2.9875
-8 0 6 2.0511 -0.9297
-8 0 8 -5.9397 -1.6521
-8 0 10 4.0103 2.4578
-8 0 12 0.0709 -0.4213
-8 0 14 -1.4373 -1.1199
-8 0 16 0.8869 1.7231
-8 0 18 -0.3457 -0.6241
-8 1 -7 -6.6013 0.5403
-8 1 -6 -0.1126 1.0689
-8 1 -5 4.2526 -0.4518
-8 1 -4 1.1838 -2.2697
-8 1 -3 -0.0511 -0.3753
-8 1 -2 -0.2012 0.0817
-8 1 -1 -14.5476 -0.0437
-8 1 0 -0.3694 1.3686
-8 1 1 17.4175 0.4413
-8 1 2 0.1126 -2.2817
-8 1 3 2.6657 -0.2967
-8 1 4 2.6586 -0.1019
-8 1 5 -11.1138 -0.6942
-8 1 6 -1.8424 1.7717
-8 1 7 5.6691 0.5517
-8 1 8 -0.4598 -1.6862
-8 1 9 0.4247 0.1306
-8 1 10 0.8966 -0.4930
-8 1 11 -3.5561 -0.7597
-8 1 12 0.0807 1.3597
-8 1 13 2.2812 0.0154
-8 1 14 -0.1010 -0.9015
-8 1 15 -0.4835 0.3633
-8 1 16 -0.0479 -0.5373
-8 1 17 -0.1358 -0.3863
-8 1 18 0.2915 0.9486
-8 1 19 0.2936 -0.3513
-8 2 -7 1.3803 0.1277
-8 2 -6 2.8735 0.7771
-8 2 -5 -1.3249 -0.9417
-8 2 -4 -6.4139 -0.3078
-8 2 -3 -1.1277 2.3757
-8 2 -2 10.6161 0.5302
-8 2 -1 1.1011 -1.5771
-8 2 0 0.9930 -0.2613
-8 2 1 0.5927 0.0011
-8 2 2 -16.6394 -0.3423
-8 2 3 -3.2418 2.2937
-8 2 4 9.7623 0.6675
-8 2 5 -1.3465 -1.7369
-8 2 6 1.5254 -0.0812
-8 2 7 3.6517 -0.3079
-8 2 8 -4.7966 -0.3687
-8 2 9 -1.1725 1.9645
-8 2 10 3.3095 0.4333
-8 2 11 -1.3250 -1.1632
-8 2 12 0.1102 0.0205
-8 2 13 0.8647 -0.3479
-8 2 14 -1.2735 -0.1114
-8 2 15 -0.3207 1.2997
-8 2 16 0.8510 0.2129
-8 2 17 0.1750 -0.7007
-8 2 18 -0.5538 -0.2173
-8 2 19 -0.8680 -0.1642
-8 3 -7 -4.5953 0.5604
-8 3 -6 -0.5365 -0.0739
-8 3 -5 3.3990 -0.9554
-8 3 -4 2.9981 -0.2725
-8 3 -3 0.0902 0.4064
-8 3 -2 -1.3605 0.2328
-8 3 -1 -11.0826 0.0792
-8 3 0 -1.3915 -0.0578
-8 3 1 11.3644 -0.1990
-8 3 2 1.6909 -0.4332
-8 3 3 3.4001 0.2940
-8 3 4 4.8714 -0.1136
-8 3 5 -7.9008 -0.0977
-8 3 6 -3.5699 0.3470
-8 3 7 3.7496 -0.2525
-8 3 8 -1.1197 0.0003
-8 3 9 0.3839 0.2632
-8 3 10 2.2780 -0.5396
-8 3 11 -2.3711 0.1157
-8 3 12 -0.2336 0.3083
-8 3 13 1.4086 -0.3387
-8 3 14 -0.6058 0.3115
-8 3 15 -0.2799 0.1966
-8 3 16 0.1511 -0.7280
-8 3 17 0.0576 0.1914
-8 3 18 0.6395 0.3545
-8 3 19 0.2452 -0.0977
-8 4 -7 2.4568 0.2215
-8 4 -6 1.4499 -0.3215
-8 4 -5 -1.7656 -0.2165
-8 4 -4 -4.4077 0.7522
-8 4 -3 -1.9715 -0.0954
-8 4 -2 6.2594 -0.5116
-8 4 -1 4.0974 -0.0075
-8 4 0 2.6940 -0.1995
-8 4 1 -0.8957 0.0405
-8 4 2 -11.1586 0.3896
-8 4 3 -4.5994 0.2733
-8 4 4 4.8315 -0.4901
-8 4 5 -0.6458 -0.2051
-8 4 6 1.2331 0.1376
-8 4 7 3.8879 -0.1153
-8 4 8 -2.8915 0.3063
-8 4 9 -1.7949 0.1457
-8 4 10 1.9054 -0.5190
-8 4 11 -1.1926 -0.0417
-8 4 12 -0.0743 -0.0031
-8 4 13 1.4567 -0.1534
-8 4 14 -0.5966 0.2828
-8 4 15 -0.2253 0.0972
-8 4 16 0.3979 -0.3624
-8 4 17 0.0825 0.1186
-8 4 18 -0.2722 -0.1425
-8 4 19 -1.7552 -0.4597
-8 5 -7 -2.2619 -0.2284
-8 5 -6 -1.3426 -0.3267
-8 5 -5 1.7489 0.4379
-8 5 -4 3.2423 0.5624
-8 5 -3 1.1231 -0.1650
-8 5 -2 -1.9154 0.2018
-8 5 -1 -6.5300 -0.2029
-8 5 0 -3.1606 -0.5162
-8 5 1 4.0750 0.6328
-8 5 2 3.8911 0.3684
-8 5 3 4.5167 -0.1976
-8 5 4 3.7876 0.0819
-8 5 5 -4.1108 -0.2611
-8 5 6 -3.5672 -0.4302
-8 5 7 1.6120 0.4993
-8 5 8 -0.1928 0.5349
-8 5 9 0.4149 -0.2525
-8 5 10 1.9362 0.0087
-8 5 11 -0.8574 0.0382
-8 5 12 -0.6817 -0.2728
-8 5 13 0.5536 0.4502
-8 5 14 -1.0371 0.4280
-8 5 15 -0.1762 -0.2612
-8 5 16 0.3558 -0.2333
-8 5 17 -0.0397 -0.0511
-8 5 18 0.8505 0.1589
-8 6 -7 2.1315 -0.1625
-8 6 -6 0.4360 -0.0813
-8 6 -5 -0.7559 0.2639
-8 6 -4 -2.4068 -0.3922
-8 6 -3 -2.6448 -0.6650
-8 6 -2 2.2535 0.5315
-8 6 -1 5.6217 0.2188
-8 6 0 2.7249 -0.3968
-8 6 1 -1.3291 0.2506
-8 6 2 -4.9941 -0.1696
-8 6 3 -4.4757 -0.5691
-8 6 4 -0.3891 0.3331
-8 6 5 0.3274 0.2950
-8 6 6 1.6524 -0.1426
-8 6 7 2.5734 0.2165
-8 6 8 -1.6133 -0.1425
-8 6 9 -1.9643 -0.6294
-8 6 10 0.6625 0.1035
-8 6 11 -0.4146 0.1311
-8 6 12 -0.6383 -0.0973
-8 6 13 1.6491 0.2451
-8 6 14 0.4170 -0.1968
-8 6 15 -0.3591 -0.4423
-8 6 16 0.0067 0.1614
-8 6 17 -0.0253 0.1184
-8 6 18 0.2846 -0.2311
-8 7 -7 -0.5079 -0.2655
-8 7 -6 -2.1772 0.3010
-8 7 -5 1.0136 0.5281
-8 7 -4 3.0920 -0.2067
-8 7 -3 0.4680 -0.2058
-8 7 -2 -1.2304 0.1535
-8 7 -1 -2.3277 -0.2478
-8 7 0 -4.3703 0.0652
-8 7 1 0.0081 0.4176
-8 7 2 4.4654 -0.0371
-8 7 3 3.3910 -0.1136
-8 7 4 1.9741 0.0745
-8 7 5 -0.9091 -0.3509
-8 7 6 -2.6168 -0.0427
-8 7 7 -0.1679 0.4242
-8 7 8 0.7867 -0.0365
-8 7 9 0.7287 -0.1335
-8 7 10 0.9620 0.2391
-8 7 11 0.0746 -0.1719
-8 7 12 -0.7156 0.0435
-8 7 13 0.2271 0.2544
-8 7 14 -0.5948 -0.1705
-8 7 15 -0.5346 0.0112
-8 7 16 0.1576 0.1216
-8 7 17 -0.2363 -0.2009
-8 7 18 0.7558 0.5115
-8 8 -7 1.4010 -0.1205
-8 8 -6 -1.1055 -0.0752
-8 8 -5 0.2634 -0.1830
-8 8 -4 0.2183 -0.1704
-8 8 -3 -3.3062 0.2470
-8 8 -2 0.0592 0.2035
-8 8 -1 4.9040 -0.0466
-8 8 0 1.5290 0.0640
-8 8 1 -0.1613 -0.1913
-8 8 2 -0.6925 -0.1408
-8 8 3 -4.0644 0.1378
-8 8 4 -2.1718 0.1232
-8 8 5 1.5430 -0.0492
-8 8 6 1.6003 0.1248
-8 8 7 0.4367 0.0374
-8 8 8 -0.7787 -0.1824
-8 8 9 -0.9551 0.0028
-8 8 10 -0.2932 0.1127
-8 8 11 -0.3616 -0.2038
-8 8 12 -0.4286 0.2599
-8 8 13 1.0614 0.2033
-8 8 14 0.5380 -0.3737
-8 8 15 -0.3888 -0.0274
-8 8 16 0.4445 0.2475
-8 8 17 -0.0419 -0.3360
-8 9 -7 1.2102 0.2088
-8 9 -6 -2.4499 0.0108
-8 9 -5 -0.0575 -0.3167
-8 9 -4 3.1742 0.0328
-8 9 -3 -0.4522 0.1452
-8 9 -2 -0.5247 -0.1912
-8 9 -1 -0.0725 0.0607
-8 9 0 -4.1373 0.0312
-8 9 1 -1.3297 -0.3366
-8 9 2 3.4981 0.1457
-8 9 3 1.2108 0.1590
-8 9 4 0.4159 -0.1247
-8 9 5 0.3975 0.0758
-8 9 6 -1.3872 -0.0500
-8 9 7 -0.9789 -0.2197
-8 9 8 0.9530 0.1261
-8 9 9 0.9219 0.0067
-8 9 10 0.5153 -0.0995
-8 9 11 0.4213 0.0309
-8 9 12 -0.4498 -0.0305
-8 9 13 -0.5282 -0.2943
-8 9 14 0.0513 0.0613
-8 9 15 -0.1886 0.2971
-8 9 16 0.1355 -0.1291
-8 9 17 -0.5182 -0.4006
-8 10 -7 0.7467 0.0777
-8 10 -6 -1.6835 -0.1776
-8 10 -5 0.9398 -0.0011
-8 10 -4 1.7934 0.4078
-8 10 -3 -3.7925 -0.1289
-8 10 -2 -0.6434 -0.2816
-8 10 -1 3.8735 0.3987
-8 10 0 0.4637 0.0148
-8 10 1 0.7315 -0.1873
-8 10 2 1.4793 0.3540
-8 10 3 -3.1692 -0.0935
-8 10 4 -1.6578 -0.3615
-8 10 5 2.4156 0.2427
-8 10 6 0.9145 0.0350
-8 10 7 -1.0007 -0.1455
-8 10 8 0.2923 0.2836
-8 10 9 -0.5218 -0.0148
-8 10 10 -1.5542 -0.1907
-8 10 11 0.1192 0.1166
-8 10 12 1.1417 0.2537
-8 10 13 -0.0574 0.0887
-8 10 14 -0.1508 -0.1296
-8 10 15 -0.1947 -0.0969
-8 10 16 0.5954 0.2332
-8 11 -7 2.1688 0.2682
-8 11 -6 -2.0534 -0.2036
-8 11 -5 -0.8941 -0.1841
-8 11 -4 2.1900 0.2670
-8 11 -3 -0.8095 -0.0634
-8 11 -2 0.6073 -0.1029
-8 11 -1 1.2940 0.1856
-8 11 0 -3.6076 -0.3380
-8 11 1 -1.9335 -0.1037
-8 11 2 1.8360 0.2341
-8 11 3 -0.1373 -0.0666
-8 11 4 -0.0435 0.0909
-8 11 5 1.0576 0.2217
-8 11 6 -1.1840 -0.3484
-8 11 7 -1.5295 -0.0520
-8 11 8 1.4058 0.3310
-8 11 9 1.0968 -0.1767
-8 11 10 0.0233 -0.0554
-8 11 11 0.5723 0.1422
-8 11 12 -0.2400 -0.1615
-8 11 13 -1.6820 -0.1234
-8 11 14 0.3286 -0.1279
-8 11 15 0.6635 -0.0053
-8 12 -7 -0.0100 0.0119
-8 12 -6 -1.3318 -0.0772
-8 12 -5 1.3724 0.0787
-8 12 -4 1.6026 0.0463
-8 12 -3 -3.3558 -0.1601
-8 12 -2 -0.6383 0.0291
-8 12 -1 2.4872 0.1682
-8 12 0 -0.6093 -0.1330
-8 12 1 1.3506 0.1548
-8 12 2 2.3843 0.0334
-8 12 3 -1.7659 -0.1993
-8 12 4 -1.1916 -0.0097
-8 12 5 1.9592 0.0444
-8 12 6 0.1307 -0.0950
-8 12 7 -0.6959 0.1396
-8 12 8 0.9056 -0.0209
-8 12 9 -0.9741 -0.2534
-8 12 10 -1.8092 0.0955
-8 12 11 0.7352 -0.0064
-8 12 12 1.2805 -0.1414
-8 12 13 -0.3221 0.3258
-8 12 14 0.5946 0.0839
-8 12 15 -0.2181 -0.1965
-8 13 -7 1.8068 0.1247
-8 13 -6 -1.7925 0.1315
-8 13 -5 -0.3338 -0.0326
-8 13 -4 1.1619 -0.1186
-8 13 -3 -0.9175 0.0933
-8 13 -2 1.5853 0.0916
-8 13 -1 1.9618 -0.0863
-8 13 0 -3.3581 -0.0619
-8 13 1 -1.4970 0.1247
-8 13 2 0.9301 -0.1118
-8 13 3 -1.1300 0.0494
-8 13 4 -0.3226 0.1497
-8 13 5 1.7084 -0.1054
-8 13 6 -1.2776 -0.0352
-8 13 7 -1.4696 0.1501
-8 13 8 1.3385 -0.1002
-8 13 9 0.9361 0.0011
-8 13 10 0.0561 0.3047
-8 13 11 0.4986 0.0544
-8 13 12 -0.6301 -0.0877
-8 13 13 -1.5704 0.0457
-8 13 14 0.4474 -0.2659
-8 14 -7 -0.0623 -0.1752
-8 14 -6 -0.7785 -0.0689
-8 14 -5 0.9567 -0.1310
-8 14 -4 0.8753 0.0469
-8 14 -3 -2.1108 0.2134
-8 14 -2 -0.9046 -0.1695
-8 14 -1 0.7501 -0.1771
-8 14 0 -0.7883 0.1297
-8 14 1 2.2493 -0.0355
-8 14 2 2.3936 -0.0435
-8 14 3 -1.7648 0.2256
-8 14 4 -0.9275 -0.1726
-8 14 5 2.1469 -0.2410
-8 14 6 -0.1675 0.2832
-8 14 7 -0.1281 0.0771
-8 14 8 0.4982 -0.2510
-8 14 9 -1.2557 0.0681
-8 14 10 -0.9212 0.0246
-8 14 11 1.0028 -0.2841
-8 14 12 0.3602 -0.1344
-8 14 13 -0.1872 0.1266
-8 14 14 1.2059 0.1902
-8 15 -7 1.5322 -0.0676
-8 15 -6 -1.2191 0.1950
-8 15 -5 -0.6247 -0.1145
-8 15 -4 0.8805 -0.0058
-8 15 -3 0.3979 0.1970
-8 15 -2 1.4248 -0.0439
-8 15 -1 0.9691 -0.0259
-8 15 0 -2.7780 0.1282
-8 15 1 -0.8803 -0.1192
-8 15 2 1.0259 0.0096
-8 15 3 -1.4714 0.1219
-8 15 4 -0.4859 -0.1360
-8 15 5 1.5177 0.0293
-8 15 6 -1.7781 0.1939
-8 15 7 -0.8873 -0.2019
-8 15 8 1.2819 -0.1498
-8 15 9 0.7512 0.1416
-8 15 10 -0.0514 0.1139
-8 15 11 -0.1429 0.0724
-8 15 12 -0.6472 -0.0475
-8 15 13 -0.4052 0.0240
-8 16 -7 -0.1401 0.0968
-8 16 -6 -0.0248 -0.1344
-8 16 -5 0.0308 -0.1834
-8 16 -4 0.2344 0.1711
-8 16 -3 -0.9763 0.0525
-8 16 -2 -1.1316 -0.1443
-8 16 -1 0.1560 -0.0588
-8 16 0 0.2636 -0.0246
-8 16 1 1.6376 -0.0318
-8 16 2 1.7247 0.2052
-8 16 3 -1.5063 -0.0110
-8 16 4 -0.7007 -0.2234
-8 16 5 1.7608 0.0144
-8 16 6 0.0758 0.0378
-8 16 7 0.6663 -0.0314
-8 16 8 -0.0026 0.2659
-8 16 9 -1.4783 0.0192
-8 16 10 -0.4450 -0.1490
-8 16 11 1.2979 0.1028
-8 16 12 0.5720 -0.1568
-8 17 -7 0.8614 -0.1259
-8 17 -6 -0.1990 0.2164
-8 17 -5 -0.9510 0.2852
-8 17 -4 0.8735 -0.0625
-8 17 -3 1.3405 -0.1460
-8 17 -2 0.3787 0.0501
-8 17 -1 -0.2125 -0.0268
-8 17 0 -1.2001 -0.0392
-8 17 1 -1.1688 0.1035
-8 17 2 0.5503 0.0728
-8 17 3 -0.1037 -0.0761
-8 17 4 0.1063 0.0285
-8 17 5 0.2719 0.0608
-8 17 6 -1.6981 -0.0537
-8 17 7 -0.2660 0.0443
-8 17 8 0.8954 0.1136
-8 17 9 0.5899 -0.3077
-8 17 10 -0.3437 -0.1803
-8 17 12 -0.2205 0.0159
-8 18 -7 -0.3422 0.4443
-8 18 -6 0.4097 -0.4894
-8 18 -5 -0.4563 -0.0991
-8 18 -4 -0.1963 0.0410
-8 18 -3 -0.4012 0.1605
-8 18 -2 -0.8966 0.0399
-8 18 -1 -0.0008 -0.1073
-8 18 0 1.3913 0.0833
-8 18 1 0.5316 0.1114
-8 18 2 0.2583 -0.1659
-8 18 3 -0.5375 -0.0719
-8 18 4 -0.7912 0.0408
-8 18 5 -0.0477 -0.2178
-8 18 6 0.8797 -0.0602
-8 18 7 1.4169 0.3598
-8 18 8 -0.8547 0.0017
-8 18 9 -1.2116 -0.4439
-8 18 11 1.0808 0.4923
-8 19 -6 0.1873 0.1588
-8 19 -5 -0.6703 0.3876
-8 19 -4 0.5515 -0.5162
-8 19 -3 1.0748 0.1050
-8 19 -2 0.2019 0.1456
-8 19 -1 -0.4695 -0.2910
-8 19 0 -0.0290 -0.0889
-8 19 1 -1.0438 0.1092
-8 19 2 -0.2061 0.0700
-8 19 3 1.0585 0.2031
-8 19 4 0.9303 -0.0271
-8 19 5 -0.0575 -0.2072
-8 19 6 -0.6164 0.2560
-8 19 7 -0.3094 0.3587
-8 19 8 -0.3682 -0.2513
-8 19 9 0.5434 -0.3255
-8 20 -4 0.0462 0.0476
-8 20 -3 -0.4069 0.3710
-8 20 -2 -0.7604 -0.3134
-8 20 -1 -0.3322 0.0061
-8 20 0 0.9349 0.3759
-8 20 1 0.2630 -0.1434
-8 20 2 0.0481 -0.0672
-8 20 3 -0.5629 0.1141
-8 20 4 -1.4232 -0.3987
-8 20 5 -0.5829 -0.2546
-8 20 6 1.0453 0.4390
-8 21 -1 0.1589 0.1143
-8 21 0 -0.0793 -0.2240
-8 21 1 -0.4435 -0.3769
-8 21 2 0.3118 0.5028
-8 21 3 0.3494 0.2188
-8 21 4 0.5261 -0.4746
-7 0 -5 9.3618 2.1568
-7 0 -3 -9.2229 -2.5732
-7 0 -1 -9.6253 2.8161
-7 0 1 22.7108 -0.4713
-7 0 3 -5.6623 -2.6436
-7 0 5 -5.0616 2.5071
-7 0 7 4.8798 0.0527
-7 0 9 -0.7885 -2.3809
-7 0 11 -1.0913 1.7034
-7 0 13 0.5294 0.0997
-7 0 15 -0.0228 -1.7013
-7 0 17 0.0035 1.2344
-7 0 19 0.5291 -0.4229
-7 1 -6 -1.6532 1.1999
-7 1 -5 -0.8497 2.4303
-7 1 -4 -4.8156 -0.4669
-7 1 -3 -0.4020 -1.3047
-7 1 -2 17.7912 -0.6192
-7 1 -1 0.7616 -0.0910
-7 1 0 -10.2511 0.0714
-7 1 1 2.5564 2.4247
-7 1 2 -13.2722 0.4958
-7 1 3 -4.3917 -1.2439
-7 1 4 12.6896 0.2510
-7 1 5 1.3219 -0.8006
-7 1 6 -3.4643 -0.7108
-7 1 7 0.6956 2.3229
-7 1 8 -2.4387 0.3843
-7 1 9 -0.7802 -0.7101
-7 1 10 2.5131 0.6199
-7 1 11 -0.2525 -0.9194
-7 1 12 -0.6548 -0.4839
-7 1 13 0.4466 1.7445
-7 1 14 0.0620 0.0814
-7 1 15 0.0104 -0.2473
-7 1 16 0.0330 0.5684
-7 1 17 -0.4942 -0.9595
-7 1 18 -0.4151 -0.1161
-7 1 19 0.0717 1.0103
-7 2 -6 1.8372 0.2294
-7 2 -5 8.0548 0.8757
-7 2 -4 0.4500 -2.3292
-7 2 -3 -7.8902 -0.2271
-7 2 -2 1.0959 2.3179
-7 2 -1 -9.7604 0.5240
-7 2 0 -5.4721 -1.3875
-7 2 1 20.3761 -0.2081
-7 2 2 2.8778 -1.3492
-7 2 3 -4.4479 -0.5230
-7 2 4 4.2675 2.3603
-7 2 5 -5.3057 0.5096
-7 2 6 -3.8523 -1.1880
-7 2 7 5.4079 0.0060
-7 2 8 0.8634 -1.3921
-7 2 9 -1.1470 -0.4887
-7 2 10 1.2078 1.8163
-7 2 11 -1.1973 0.2077
-7 2 12 -0.4305 -0.7336
-7 2 13 0.6675 -0.0381
-7 2 14 -0.6024 -1.1052
-7 2 15 -0.3708 -0.2886
-7 2 16 0.4995 1.2153
-7 2 17 0.3881 0.1705
-7 2 18 0.7004 -0.2787
-7 2 19 0.5140 -0.1935
-7 3 -6 -1.3341 1.0815
-7 3 -5 -1.4104 0.4049
-7 3 -4 -3.6774 -1.0029
-7 3 -3 -1.8942 -0.3341
-7 3 -2 14.1236 0.0668
-7 3 -1 3.3402 0.2722
-7 3 0 -6.6648 0.3156
-7 3 1 4.3897 0.2995
-7 3 2 -11.0241 -0.3500
-7 3 3 -9.5640 -0.2153
-7 3 4 9.5525 0.1696
-7 3 5 2.5659 -0.2463
-7 3 6 -2.6331 0.0837
-7 3 7 1.9686 0.3728
-7 3 8 -2.3645 -0.2821
-7 3 9 -2.3441 0.3637
-7 3 10 2.2239 0.1746
-7 3 11 -0.2689 -0.5232
-7 3 12 -0.2946 0.2047
-7 3 13 1.1521 0.1983
-7 3 14 0.2323 -0.2622
-7 3 15 -0.0474 0.5811
-7 3 16 -0.2201 0.0954
-7 3 17 -1.0174 -0.5994
-7 3 18 -0.4568 0.1981
-7 3 19 -0.1925 -0.2144
-7 4 -6 1.2082 0.0643
-7 4 -5 5.0738 -0.5500
-7 4 -4 2.1925 -0.1928
-7 4 -3 -4.7849 0.7839
-7 4 -2 -0.3342 0.2349
-7 4 -1 -8.0958 -0.1563
-7 4 0 -6.8756 -0.1161
-7 4 1 13.5011 -0.3658
-7 4 2 4.7253 -0.1291
-7 4 3 -1.9635 0.6177
-7 4 4 5.4224 0.3967
-7 4 5 -4.0211 -0.3066
-7 4 6 -5.2472 -0.0786
-7 4 7 4.8354 -0.0986
-7 4 8 1.6397 -0.2744
-7 4 9 -1.4040 0.5153
-7 4 10 1.5789 0.2474
-7 4 11 -0.8320 -0.3488
-7 4 12 -0.8538 -0.0562
-7 4 13 0.4853 -0.0892
-7 4 14 -0.8533 -0.1363
-7 4 15 -0.5117 0.4511
-7 4 16 0.6185 0.0674
-7 4 17 0.5847 -0.3171
-7 4 18 1.1156 0.2573
-7 4 19 0.3061 0.1393
-7 5 -6 -1.0729 -0.3138
-7 5 -5 -1.5483 -0.5244
-7 5 -4 -2.0364 0.3490
-7 5 -3 -2.5051 0.0585
-7 5 -2 7.5125 0.0153
-7 5 -1 5.9977 0.2686
-7 5 0 -1.6755 -0.5961
-7 5 1 1.2436 -0.5411
-7 5 2 -7.4930 0.5228
-7 5 3 -7.8697 0.2044
-7 5 4 5.3883 -0.0627
-7 5 5 2.0029 0.1228
-7 5 6 -2.1228 -0.5131
-7 5 7 1.8723 -0.5833
-7 5 8 -1.6852 0.4362
-7 5 9 -2.5973 0.4363
-7 5 10 1.9343 -0.1689
-7 5 11 0.0408 -0.0538
-7 5 12 -0.7610 -0.3363
-7 5 13 1.1442 -0.2919
-7 5 14 0.5220 0.4108
-7 5 15 0.0239 0.2507
-7 5 16 -0.1317 -0.2038
-7 5 17 -0.7439 -0.1801
-7 5 18 -0.4129 -0.4484
-7 5 19 -0.8450 -0.2956
-7 6 -6 -0.4335 -0.2795
-7 6 -5 1.6714 0.1701
-7 6 -4 3.7658 0.6946
-7 6 -3 -1.0400 -0.6156
-7 6 -2 -3.1082 -0.3807
-7 6 -1 -4.8518 0.6670
-7 6 0 -4.3848 0.0826
-7 6 1 5.2867 -0.1051
-7 6 2 4.6133 0.3986
-7 6 3 0.5781 -0.3387
-7 6 4 3.0219 -0.3900
-7 6 5 -2.5322 0.3494
-7 6 6 -3.8062 0.1576
-7 6 7 3.9053 0.0728
-7 6 8 1.8401 0.4457
-7 6 9 -1.9653 -0.2036
-7 6 10 1.0772 -0.3921
-7 6 11 0.5788 0.2085
-7 6 12 -1.0929 -0.0093
-7 6 13 -0.1137 0.0628
-7 6 14 -0.2333 0.4828
-7 6 15 -0.2694 -0.1900
-7 6 16 0.0071 -0.3478
-7 6 17 0.3052 0.2795
-7 6 18 1.0297 0.2969
-7 7 -6 -0.9084 -0.3885
-7 7 -5 -2.0504 0.2392
-7 7 -4 -0.8433 0.3952
-7 7 -3 -1.4278 -0.3509
-7 7 -2 2.2713 0.0357
-7 7 -1 6.0804 0.0144
-7 7 0 1.2471 -0.4865
-7 7 1 -1.7239 0.0298
-7 7 2 -3.5575 0.4007
-7 7 3 -3.7426 -0.0163
-7 7 4 2.1439 0.1625
-7 7 5 1.9186 -0.0406
-7 7 6 -1.3841 -0.5149
-7 7 7 0.3597 -0.0813
-7 7 8 -1.0817 0.3001
-7 7 9 -1.8175 -0.0722
-7 7 10 1.2873 0.0988
-7 7 11 0.4836 -0.0024
-7 7 12 -0.9871 -0.3269
-7 7 13 0.6498 0.1059
-7 7 14 0.4572 0.1942
-7 7 15 -0.1608 -0.2844
-7 7 16 0.0113 0.1861
-7 7 17 -0.0559 -0.0278
-7 7 18 0.2986 -0.6402
-7 8 -6 -1.2912 0.0190
-7 8 -5 -0.6274 0.0743
-7 8 -4 3.6767 -0.2290
-7 8 -3 1.1852 -0.1940
-7 8 -2 -3.6523 0.2316
-7 8 -1 -2.6088 0.1149
-7 8 0 -2.0631 0.0855
-7 8 1 0.2428 0.0634
-7 8 2 3.3577 -0.2358
-7 8 3 1.4461 -0.2482
-7 8 4 0.0995 0.1343
-7 8 5 -1.9056 0.0226
-7 8 6 -2.1106 -0.0099
-7 8 7 2.8170 0.2056
-7 8 8 1.9861 0.0525
-7 8 9 -1.5210 -0.2330
-7 8 10 0.4603 0.0520
-7 8 11 0.9161 -0.0673
-7 8 12 -1.3436 -0.1296
-7 8 13 -0.1208 0.2584
-7 8 14 0.6423 0.1981
-7 8 15 -0.3533 -0.3535
-7 8 16 -0.3564 -0.0106
-7 8 17 0.1869 -0.0136
-7 8 18 0.4708 0.0881
-7 9 -6 -0.2936 0.2997
-7 9 -5 -1.2745 0.1179
-7 9 -4 -0.1468 -0.3116
-7 9 -3 -1.5025 0.0901
-7 9 -2 0.2148 0.0393
-7 9 -1 4.7171 -0.1027
-7 9 0 1.5291 0.2689
-7 9 1 -2.0612 -0.0754
-7 9 2 -0.0707 -0.1866
-7 9 3 -1.2969 0.2415
-7 9 4 -0.1479 0.0574
-7 9 5 2.2972 -0.0943
-7 9 6 0.0372 0.1857
-7 9 7 -0.8017 -0.0869
-7 9 8 -0.7578 -0.1620
-7 9 9 -1.4431 0.1384
-7 9 10 0.1130 0.0725
-7 9 11 0.8191 -0.0921
-7 9 12 -0.1469 0.1692
-7 9 13 0.5161 0.0033
-7 9 14 0.1616 -0.1395
-7 9 15 -0.6964 0.0120
-7 9 16 -0.0954 0.3246
-7 9 17 0.4043 -0.0380
-7 10 -6 -2.1472 -0.0316
-7 10 -5 -1.0878 -0.3350
-7 10 -4 3.6788 -0.0161
-7 10 -3 0.7070 0.4724
-7 10 -2 -2.5130 -0.3298
-7 10 -1 -0.4108 -0.2784
-7 10 0 -1.5272 0.3422
-7 10 1 -1.9059 -0.1884
-7 10 2 2.6629 -0.1152
-7 10 3 0.8048 0.3314
-7 10 4 -1.9092 -0.2338
-7 10 5 -0.4792 -0.2131
-7 10 6 -0.5710 0.2184
-7 10 7 0.3965 -0.1195
-7 10 8 1.7572 -0.0554
-7 10 9 0.3305 0.2309
-7 10 10 0.0788 -0.1057
-7 10 11 0.1180 -0.2274
-7 10 12 -0.9082 0.0902
-7 10 13 -0.2548 0.0965
-7 10 14 0.3377 0.0635
-7 10 15 0.0546 -0.2359
-7 10 16 0.1059 -0.2578
-7 11 -6 0.1240 0.1559
-7 11 -5 -0.3551 -0.1995
-7 11 -4 0.7946 -0.0475
-7 11 -3 -2.5292 0.3245
-7 11 -2 -1.3865 -0.1134
-7 11 -1 3.6809 0.1118
-7 11 0 1.3176 0.1919
-7 11 1 -1.3320 -0.2959
-7 11 2 1.4219 -0.0251
-7 11 3 -0.4699 0.1817
-7 11 4 -1.4586 -0.1523
-7 11 5 2.3837 0.2358
-7 11 6 1.1088 0.1521
-7 11 7 -1.3752 -0.3596
-7 11 8 -0.5418 0.0523
-7 11 9 -1.2123 0.1911
-7 11 10 -0.7134 -0.2108
-7 11 11 1.0803 0.1007
-7 11 12 0.7166 0.1227
-7 11 13 -0.1835 -0.2460
-7 11 14 -0.1301 0.1205
-7 11 15 0.0635 0.1679
-7 11 16 0.1017 0.0261
-7 12 -6 -2.5429 0.0055
-7 12 -5 -1.3010 -0.0931
-7 12 -4 3.6972 0.0437
-7 12 -3 0.1413 0.0346
-7 12 -2 -1.2358 -0.2288
-7 12 -1 2.1059 0.0135
-7 12 0 -1.9426 0.0227
-7 12 1 -3.4447 0.0045
-7 12 2 2.2109 0.1166
-7 12 3 1.5246 -0.0296
-7 12 4 -2.3125 -0.1630
-7 12 5 -0.1061 0.0909
-7 12 6 -0.4970 -0.0758
-7 12 7 -0.9394 -0.0584
-7 12 8 2.2349 0.2497
-7 12 9 1.3525 0.0165
-7 12 10 -0.9001 -0.1913
-7 12 11 -0.1317 0.1553
-7 12 12 0.1977 -0.0471
-7 12 13 -0.8126 -0.1580
-7 12 14 -0.4509 0.3452
-7 12 15 0.4713 0.0231
-7 13 -6 0.2274 -0.0353
-7 13 -5 -0.3952 0.1471
-7 13 -4 0.9276 0.0015
-7 13 -3 -2.6397 -0.0582
-7 13 -2 -2.3704 0.0766
-7 13 -1 3.0740 0.0562
-7 13 0 0.8220 -0.1507
-7 13 1 -0.7504 0.0717
-7 13 2 1.7223 0.0154
-7 13 3 -0.0861 -0.1039
-7 13 4 -2.4074 0.1136
-7 13 5 2.4956 0.1005
-7 13 6 2.0946 -0.1696
-7 13 7 -1.3341 0.0365
-7 13 8 -0.7834 0.0336
-7 13 9 -1.1065 -0.1711
-7 13 10 -1.1052 -0.0643
-7 13 11 1.4119 0.1772
-7 13 12 1.3222 0.0482
-7 13 13 -0.8854 -0.1234
-7 13 14 -0.3307 -0.1142
-7 14 -6 -1.7006 0.0803
-7 14 -5 -1.2662 -0.0777
-7 14 -4 2.6542 -0.2389
-7 14 -3 0.9863 0.1563
-7 14 -2 -0.2889 0.2292
-7 14 -1 2.0651 -0.1469
-7 14 0 -2.2322 -0.0222
-7 14 1 -3.3375 0.1478
-7 14 2 1.6799 -0.2009
-7 14 3 2.1858 0.0032
-7 14 4 -1.9018 0.2503
-7 14 5 -0.3135 -0.1942
-7 14 6 -1.4964 -0.1287
-7 14 7 -1.5703 0.2811
-7 14 8 2.4745 -0.0784
-7 14 9 2.2713 -0.0769
-7 14 10 -1.1468 0.2017
-7 14 11 -0.8046 0.0131
-7 14 12 0.0704 -0.1765
-7 14 13 -0.5319 -0.0852
-7 14 14 -0.1550 0.2839
-7 15 -6 0.5441 -0.0479
-7 15 -5 -0.6067 0.0371
-7 15 -4 -0.5213 -0.1554
-7 15 -3 -2.0055 0.0441
-7 15 -2 -1.4711 0.0904
-7 15 -1 2.4014 -0.1612
-7 15 0 0.8425 -0.0036
-7 15 1 -0.2498 0.0453
-7 15 2 1.1693 -0.0901
-7 15 3 -0.5784 0.0665
-7 15 4 -2.3178 0.0974
-7 15 5 2.9215 -0.1449
-7 15 6 2.3036 0.0573
-7 15 7 -0.7985 0.1099
-7 15 8 -0.9153 -0.2299
-7 15 9 -0.9150 -0.0064
-7 15 10 -1.0901 0.1578
-7 15 11 1.0946 0.0158
-7 15 12 1.3661 0.0018
-7 15 13 -0.2986 -0.2094
-7 15 14 -0.1360 -0.0822
-7 16 -6 -1.0436 0.0337
-7 16 -5 -0.7914 -0.0334
-7 16 -4 1.8112 -0.0860
-7 16 -3 2.0712 0.2011
-7 16 -2 0.2296 0.1221
-7 16 -1 -0.4628 -0.1436
-7 16 0 -2.2339 -0.0055
-7 16 1 -1.5248 -0.0284
-7 16 2 1.9168 0.0473
-7 16 3 1.1199 0.1337
-7 16 4 -1.2322 -0.0284
-7 16 5 0.4780 -0.1327
-7 16 6 -2.0652 0.0525
-7 16 7 -2.0150 -0.0601
-7 16 8 1.7490 -0.0452
-7 16 9 2.5140 0.2428
-7 16 10 -0.5758 -0.0489
-7 16 11 -1.1951 -0.2147
-7 16 12 -0.3215 0.1031
-7 16 13 -0.1603 -0.0688
-7 17 -6 0.7005 -0.2609
-7 17 -5 -0.5891 0.0584
-7 17 -4 -1.2178 0.1092
-7 17 -3 -1.4446 0.0336
-7 17 -2 -0.6280 -0.0036
-7 17 -1 1.1778 -0.0474
-7 17 0 1.4559 -0.0398
-7 17 1 0.4191 -0.0653
-7 17 2 0.4504 0.0729
-7 17 3 -1.9945 0.0096
-7 17 4 -1.8144 -0.0218
-7 17 5 2.5604 0.0078
-7 17 6 1.3916 -0.0478
-7 17 7 0.0650 -0.0473
-7 17 8 -0.2416 0.1677
-7 17 9 -0.8643 0.0425
-7 17 10 -1.1695 -0.1975
-7 17 11 0.5368 0.0425
-7 17 12 1.2789 0.1427
-7 18 -6 -0.5487 -0.0688
-7 18 -5 -0.6395 0.0826
-7 18 -4 1.1234 -0.2381
-7 18 -3 2.0574 -0.1770
-7 18 -2 0.9259 0.1781
-7 18 -1 -1.5596 0.0451
-7 18 0 -1.8106 -0.1808
-7 18 1 -0.5188 0.0523
-7 18 2 2.1511 0.1984
-7 18 3 0.6913 -0.1003
-7 18 4 -0.2037 0.0302
-7 18 5 0.7931 0.0818
-7 18 6 -1.5067 -0.2873
-7 18 7 -1.2136 -0.0030
-7 18 8 0.7109 0.4521
-7 18 9 1.1944 -0.1064
-7 18 11 -0.2121 0.1452
-7 19 -6 0.3314 -0.4277
-7 19 -5 -0.1934 0.4605
-7 19 -4 -0.4346 0.0473
-7 19 -3 -1.2973 0.0029
-7 19 -2 -0.8076 0.1692
-7 19 -1 0.2816 0.0406
-7 19 0 1.5975 -0.0995
-7 19 1 -0.0682 -0.1440
-7 19 2 -0.2815 -0.0260
-7 19 3 -1.5145 0.1523
-7 19 4 -1.5204 0.1499
-7 19 5 0.6473 -0.2508
-7 19 6 0.8028 -0.3316
-7 19 7 0.5465 0.3868
-7 19 8 -0.0723 0.3681
-7 19 9 -0.7242 -0.4816
-7 20 -5 -0.4020 0.1027
-7 20 -4 0.5959 -0.3768
-7 20 -3 1.2993 0.0657
-7 20 -2 1.0490 -0.1990
-7 20 -1 -1.0334 -0.1637
-7 20 0 -0.6317 0.2800
-7 20 1 -0.2675 0.0008
-7 20 2 1.4380 -0.0091
-7 20 3 1.2539 0.1860
-7 20 4 -0.1207 -0.0933
-7 20 5 0.0442 -0.2463
-7 20 6 0.1897 0.0071
-7 20 7 -0.2103 0.4518
-7 20 8 -0.2835 0.1118
-7 21 -3 -0.9313 0.2894
-7 21 -2 -0.7318 -0.0707
-7 21 -1 -0.1790 0.1835
-7 21 0 1.2294 0.3332
-7 21 1 -0.3945 -0.6231
-7 21 2 -0.8970 -0.1912
-7 21 3 -0.4268 0.5343
-7 21 4 -0.8197 -0.1232
-7 21 5 -0.0360 -0.3799
-7 21 6 0.7405 0.1034
-6 0 -4 4.9848 3.5456
-6 0 -2 15.7160 -3.5178
-6 0 0 -12.7412 2.1192
-6 0 2 -6.8105 0.9418
-6 0 4 4.0392 -3.1971
-6 0 6 -1.6415 1.8134
-6 0 8 -2.0376 1.2899
-6 0 10 1.4635 -2.4209
-6 0 12 0.1303 1.2371
-6 0 14 0.5470 1.1123
-6 0 16 -0.4390 -1.6003
-6 0 18 -0.7717 1.0249
-6 1 -5 7.9285 0.7224
-6 1 -4 0.8724 1.8054
-6 1 -3 -16.6078 -0.3090
-6 1 -2 0.1494 -1.4727
-6 1 -1 -1.7351 -0.1429
-6 1 0 -5.4924 -1.7140
-6 1 1 15.2613 -0.3000
-6 1 2 4.0486 1.9578
-6 1 3 -2.1563 0.4054
-6 1 4 1.5845 -0.7314
-6 1 5 -2.0089 0.5089
-6 1 6 -2.4799 -1.8629
-6 1 7 4.3379 -0.7999
-6 1 8 1.1865 1.8041
-6 1 9 -1.2719 -0.1217
-6 1 10 -0.2150 -0.2880
-6 1 11 -0.6186 0.5615
-6 1 12 -0.2401 -1.6931
-6 1 13 -0.1298 -0.5143
-6 1 14 -0.2264 0.9759
-6 1 15 -0.3656 -0.4359
-6 1 16 0.3842 0.1343
-6 1 17 0.9136 0.3428
-6 1 18 -0.0184 -1.0194
-6 1 19 0.4099 0.1898
-6 2 -5 0.5752 1.4963
-6 2 -4 4.7635 1.2388
-6 2 -3 -4.1373 -2.1495
-6 2 -2 14.6585 -0.6486
-6 2 -1 8.2846 2.5705
-6 2 0 -12.7325 0.5608
-6 2 1 1.2328 -0.0630
-6 2 2 -5.3296 0.0433
-6 2 3 -8.3177 -1.8333
-6 2 4 5.2986 -0.7624
-6 2 5 3.8339 2.3051
-6 2 6 -4.0276 0.4787
-6 2 7 -0.4715 -0.0662
-6 2 8 -1.1422 0.2775
-6 2 9 -0.1579 -1.6923
-6 2 10 1.7774 -0.3278
-6 2 11 -0.1166 1.7466
-6 2 12 -0.1376 0.2738
-6 2 13 0.6721 0.2325
-6 2 14 0.6108 0.1794
-6 2 15 0.0909 -1.1621
-6 2 16 -0.5580 -0.0916
-6 2 17 -0.7589 1.0025
-6 2 18 -0.8399 0.2133
-6 2 19 0.3281 0.1151
-6 3 -5 5.4634 1.1146
-6 3 -4 3.3421 0.1939
-6 3 -3 -13.6009 -0.8466
-6 3 -2 -1.0633 -0.7207
-6 3 -1 -1.1039 -0.0742
-6 3 0 -11.5433 0.1391
-6 3 1 13.9033 0.3603
-6 3 2 9.4384 0.0351
-6 3 3 -6.1789 -0.2661
-6 3 4 2.4262 -0.0448
-6 3 5 1.1755 0.1702
-6 3 6 -4.3694 -0.3863
-6 3 7 4.3353 0.1200
-6 3 8 2.5965 0.0852
-6 3 9 -2.1709 -0.3600
-6 3 10 -0.4810 0.3921
-6 3 11 -0.3291 0.0118
-6 3 12 -0.2803 -0.5159
-6 3 13 -0.2665 0.2412
-6 3 14 -0.7592 -0.1980
-6 3 15 0.0632 -0.3149
-6 3 16 0.6788 0.5370
-6 3 17 0.6157 -0.0452
-6 3 18 0.2592 -0.3314
-6 3 19 0.5490 0.2517
-6 4 -5 -0.9662 0.0474
-6 4 -4 3.1772 -0.7161
-6 4 -3 -4.4727 -0.1141
-6 4 -2 11.4600 0.5984
-6 4 -1 10.8133 0.1680
-6 4 0 -11.3348 0.1712
-6 4 1 1.0096 -0.0908
-6 4 2 -1.9617 -0.6249
-6 4 3 -10.2393 -0.1374
-6 4 4 6.6367 0.5161
-6 4 5 5.0545 0.3033
-6 4 6 -7.6162 -0.1397
-6 4 7 -1.2917 -0.0581
-6 4 8 0.8350 -0.3462
-6 4 9 -0.7528 -0.2211
-6 4 10 1.9179 0.5639
-6 4 11 -0.0076 0.1580
-6 4 12 -0.7982 -0.2501
-6 4 13 1.1657 0.0034
-6 4 14 0.6525 -0.3158
-6 4 15 -0.2259 -0.0867
-6 4 16 -0.5757 0.4431
-6 4 17 -0.4457 0.0401
-6 4 18 -0.3495 -0.2674
-6 4 19 -0.1173 -0.0138
-6 5 -5 2.8240 -0.3284
-6 5 -4 4.5166 -0.3096
-6 5 -3 -8.3023 0.2768
-6 5 -2 -3.3080 -0.0389
-6 5 -1 -0.5878 0.2481
-6 5 0 -9.4556 0.6756
-6 5 1 10.2627 -0.5870
-6 5 2 8.8779 -0.5358
-6 5 3 -8.6743 0.3226
-6 5 4 0.5853 0.0527
-6 5 5 3.3012 0.2921
-6 5 6 -2.8617 0.4486
-6 5 7 4.3138 -0.6045
-6 5 8 3.5034 -0.5241
-6 5 9 -3.7440 0.4358
-6 5 10 -1.1059 0.2775
-6 5 11 1.0926 0.0673
-6 5 12 0.1842 0.2495
-6 5 13 -0.4491 -0.3113
-6 5 14 -0.9110 -0.3051
-6 5 15 0.1254 0.4800
-6 5 16 0.4169 0.1837
-6 5 17 0.3002 0.0140
-6 5 18 0.3418 0.1252
-6 5 19 -0.1626 -0.3232
-6 6 -5 -2.6610 -0.7134
-6 6 -4 1.1720 0.3202
-6 6 -3 -2.1517 0.5083
-6 6 -2 6.4788 -0.7474
-6 6 -1 9.0294 -0.4608
-6 6 0 -7.7874 0.4409
-6 6 1 -0.6560 -0.2025
-6 6 2 1.3024 0.0798
-6 6 3 -6.1945 0.4367
-6 6 4 5.1054 -0.3678
-6 6 5 4.6756 -0.2952
-6 6 6 -7.1825 0.2348
-6 6 7 -2.9919 -0.2256
-6 6 8 1.8460 0.1039
-6 6 9 -0.7321 0.5250
-6 6 10 1.0721 -0.2433
-6 6 11 0.5804 -0.4003
-6 6 12 -1.0400 -0.0144
-6 6 13 0.4418 -0.2390
-6 6 14 0.6621 0.0546
-6 6 15 -0.0080 0.3897
-6 6 16 -0.5814 -0.3097
-6 6 17 -0.2239 -0.2047
-6 6 18 0.7101 0.0651
-6 6 19 -0.1764 -0.4522
-6 7 -5 0.9241 -0.3602
-6 7 -4 4.1586 0.3969
-6 7 -3 -3.5898 0.3148
-6 7 -2 -5.3418 -0.0285
-6 7 -1 0.6490 0.2892
-6 7 0 -3.9267 0.0133
-6 7 1 4.6043 -0.4437
-6 7 2 4.9147 0.0948
-6 7 3 -6.6862 0.1687
-6 7 4 -1.6543 0.0208
-6 7 5 2.6424 0.2998
-6 7 6 -0.5750 0.0048
-6 7 7 2.9177 -0.5527
-6 7 8 3.3138 -0.0458
-6 7 9 -2.8019 0.1949
-6 7 10 -1.1670 0.0274
-6 7 11 1.2694 0.2704
-6 7 12 -0.1271 -0.0020
-6 7 13 -0.3242 -0.2801
-6 7 14 -0.0402 0.2430
-6 7 15 0.1567 0.1768
-6 7 16 0.0604 -0.2181
-6 7 17 -0.2007 0.2368
-6 7 18 -0.0458 0.0852
-6 8 -5 -3.7905 0.0827
-6 8 -4 0.3254 0.0909
-6 8 -3 0.4354 -0.3446
-6 8 -2 1.4926 -0.1933
-6 8 -1 6.3066 0.0779
-6 8 0 -3.1846 -0.0209
-6 8 1 -2.6567 0.1765
-6 8 2 1.7528 0.1259
-6 8 3 -0.7723 -0.3008
-6 8 4 3.2786 -0.1135
-6 8 5 2.6674 0.0877
-6 8 6 -4.4895 -0.0461
-6 8 7 -2.8255 0.0298
-6 8 8 1.3682 0.3279
-6 8 9 -1.1069 0.0736
-6 8 10 0.0941 -0.1276
-6 8 11 1.7553 0.0124
-6 8 12 -0.6705 -0.2422
-6 8 13 -0.8427 -0.2529
-6 8 14 0.5738 0.3652
-6 8 15 0.1592 0.2850
-6 8 16 -0.6195 -0.2013
-6 8 17 0.0741 -0.0795
-6 8 18 1.1732 -0.1226
-6 9 -5 -1.1605 0.3755
-6 9 -4 4.0958 0.0533
-6 9 -3 0.4567 -0.2150
-6 9 -2 -5.6486 0.1022
-6 9 -1 0.8953 -0.1148
-6 9 0 -0.5779 -0.1233
-6 9 1 0.2046 0.2859
-6 9 2 2.8201 -0.1034
-6 9 3 -2.5986 -0.1196
-6 9 4 -2.9407 0.2658
-6 9 5 0.4039 -0.1148
-6 9 6 0.6931 -0.0754
-6 9 7 1.8643 0.1901
-6 9 8 2.5279 -0.1965
-6 9 9 -0.8815 -0.2683
-6 9 10 -0.9870 0.0888
-6 9 11 0.3878 0.0368
-6 9 12 -0.5644 -0.0066
-6 9 13 0.0988 0.1315
-6 9 14 0.7042 0.0057
-6 9 15 0.1377 -0.1763
-6 9 16 -0.0189 -0.1637
-6 9 17 -0.5605 -0.1149
-6 10 -5 -3.8316 -0.0048
-6 10 -4 -0.0455 -0.4641
-6 10 -3 1.2594 0.1749
-6 10 -2 -1.9109 0.5029
-6 10 -1 3.3801 -0.2177
-6 10 0 0.6418 -0.0857
-6 10 1 -2.5787 0.2634
-6 10 2 0.5868 -0.2724
-6 10 3 0.4637 0.0286
-6 10 4 1.6793 0.3134
-6 10 5 1.8646 -0.2788
-6 10 6 -1.7532 -0.1107
-6 10 7 -2.0345 0.2038
-6 10 8 0.0019 -0.1323
-6 10 9 -1.3803 0.0955
-6 10 10 -0.2476 0.3288
-6 10 11 2.0881 -0.0439
-6 10 12 -0.0455 -0.1531
-6 10 13 -0.8029 -0.0569
-6 10 14 -0.1485 -0.0691
-6 10 15 -0.4512 0.2654
-6 10 16 0.1015 0.3619
-6 10 17 0.6426 -0.3163
-6 11 -5 -1.8155 0.0635
-6 11 -4 3.0554 -0.3295
-6 11 -3 2.6089 -0.0025
-6 11 -2 -3.2537 0.0605
-6 11 -1 0.7117 -0.2007
-6 11 0 -0.0406 0.1422
-6 11 1 -1.9366 0.0879
-6 11 2 2.3737 -0.3361
-6 11 3 0.2762 0.0793
-6 11 4 -2.4034 0.0328
-6 11 5 -0.6850 -0.1580
-6 11 6 -0.0969 0.3086
-6 11 7 0.8357 0.1393
-6 11 8 2.7347 -0.3202
-6 11 9 0.8134 0.0461
-6 11 10 -1.2471 -0.0075
-6 11 11 -0.4729 -0.1785
-6 11 12 -0.4763 0.0827
-6 11 13 0.5346 0.0004
-6 11 14 0.5770 -0.1034
-6 11 15 -0.2589 0.2642
-6 11 16 -0.0152 0.0473
-6 12 -5 -2.8804 0.0453
-6 12 -4 -0.0428 0.0093
-6 12 -3 0.1018 0.1369
-6 12 -2 -3.4216 0.0301
-6 12 -1 2.0034 -0.0898
-6 12 0 2.3077 0.0101
-6 12 1 -1.8259 0.0336
-6 12 2 0.1261 0.0711
-6 12 3 -0.3162 0.1999
-6 12 4 -0.2349 -0.1171
-6 12 5 2.6357 -0.0551
-6 12 6 0.8963 0.0833
-6 12 7 -2.0246 -0.2004
-6 12 8 -1.5312 -0.1051
-6 12 9 -0.9786 0.2572
-6 12 10 -0.3487 -0.0564
-6 12 11 1.5044 -0.0322
-6 12 12 0.5743 0.1843
-6 12 13 -0.2750 -0.0244
-6 12 14 -0.6044 -0.1818
-6 12 15 -0.2103 -0.0851
-6 13 -5 -0.5988 -0.0618
-6 13 -4 2.8828 0.0846
-6 13 -3 2.1097 -0.0569
-6 13 -2 -2.0258 -0.0260
-6 13 -1 1.0327 0.0907
-6 13 0 -0.1557 -0.0125
-6 13 1 -2.6223 -0.0398
-6 13 2 2.0863 -0.0388
-6 13 3 1.7899 -0.0756
-6 13 4 -2.3857 -0.0934
-6 13 5 -1.4100 0.1308
-6 13 6 -0.6974 0.0353
-6 13 7 0.1820 -0.0506
-6 13 8 2.4558 0.1176
-6 13 9 1.8059 0.0509
-6 13 10 -1.0718 -0.1917
-6 13 11 -0.7281 0.0795
-6 13 12 -0.2818 0.0811
-6 13 13 0.0726 -0.1189
-6 13 14 0.0039 0.1151
-6 13 15 -0.0980 0.2846
-6 14 -5 -2.7593 0.1963
-6 14 -4 -0.5544 -0.0688
-6 14 -3 -0.9290 -0.3787
-6 14 -2 -2.8183 0.1394
-6 14 -1 2.7705 0.1727
-6 14 0 2.5253 -0.1869
-6 14 1 -2.1420 0.0803
-6 14 2 -0.4643 0.0611
-6 14 3 0.1266 -0.1849
-6 14 4 -1.0210 0.0801
-6 14 5 3.1795 0.2159
-6 14 6 2.4537 -0.1519
-6 14 7 -1.8222 -0.0715
-6 14 8 -2.3376 0.0950
-6 14 9 -0.6188 -0.0750
-6 14 10 -0.3228 -0.0799
-6 14 11 1.2363 0.1219
-6 14 12 0.8080 -0.0117
-6 14 13 -0.5554 -0.1841
-6 14 14 -0.3807 -0.0759
-6 15 -5 -0.1406 0.0331
-6 15 -4 3.4336 0.1432
-6 15 -3 1.8678 -0.1643
-6 15 -2 -2.0270 0.1042
-6 15 -1 0.3246 0.1349
-6 15 0 -0.8809 -0.1176
-6 15 1 -2.5983 0.0673
-6 15 2 2.7440 0.0423
-6 15 3 3.2085 -0.0960
-6 15 4 -3.3678 0.0907
-6 15 5 -2.1985 0.0099
-6 15 6 -0.5505 -0.1286
-6 15 7 -0.1972 0.1218
-6 15 8 1.7141 0.0253
-6 15 9 2.2812 -0.1843
-6 15 10 -0.8693 0.0255
-6 15 11 -1.0155 0.1162
-6 15 12 -0.0126 0.1212
-6 15 13 0.0136 0.0500
-6 15 14 -0.2616 -0.0404
-6 16 -5 -2.4323 -0.0313
-6 16 -4 -1.5475 -0.0150
-6 16 -3 -1.1303 -0.1159
-6 16 -2 -1.2825 0.0717
-6 16 -1 2.9774 0.0819
-6 16 0 2.3655 -0.0307
-6 16 1 -2.4751 -0.0645
-6 16 2 -0.9456 -0.1533
-6 16 3 0.3585 -0.0033
-6 16 4 -1.8217 0.1533
-6 16 5 2.9089 -0.0544
-6 16 6 3.1232 -0.0017
-6 16 7 -1.4040 0.0395
-6 16 8 -2.2863 -0.2001
-6 16 9 -0.0895 0.0535
-6 16 10 -0.4353 0.3611
-6 16 11 0.4866 -0.1278
-6 16 12 0.8848 -0.1613
-6 16 13 -0.1715 -0.0416
-6 17 -5 -0.5321 -0.2186
-6 17 -4 2.4951 0.0056
-6 17 -3 2.3312 0.0192
-6 17 -2 -0.8512 -0.0517
-6 17 -1 -1.2231 0.0714
-6 17 0 -1.1636 0.0223
-6 17 1 -1.4731 -0.0850
-6 17 2 3.0325 -0.0098
-6 17 3 3.2743 0.0902
-6 17 4 -2.5270 0.0633
-6 17 5 -1.4771 0.0337
-6 17 6 -0.6485 0.0348
-6 17 7 -0.9131 -0.1756
-6 17 8 1.0920 -0.0208
-6 17 9 2.6666 0.2378
-6 17 10 -0.2461 -0.0042
-6 17 11 -1.4658 -0.4068
-6 17 12 -0.2978 0.0187
-6 17 13 0.7481 0.2172
-6 18 -5 -1.1733 0.0465
-6 18 -4 -1.6658 0.2726
-6 18 -3 -1.4344 -0.0018
-6 18 -2 -0.2443 -0.0921
-6 18 -1 1.7413 0.1696
-6 18 0 1.8443 -0.0114
-6 18 1 -1.7741 -0.0906
-6 18 2 -1.4945 0.0555
-6 18 3 -0.6862 0.0022
-6 18 4 -1.3553 -0.0829
-6 18 5 1.7925 0.0680
-6 18 6 2.0182 0.0427
-6 18 7 -0.4827 -0.3359
-6 18 8 -1.5252 0.0087
-6 18 9 -0.4670 0.3315
-6 18 10 -0.6460 0.0512
-6 18 11 0.0833 -0.1772
-6 18 12 0.8462 0.2241
-6 19 -5 -0.5244 -0.0267
-6 19 -4 1.6052 -0.0590
-6 19 -3 2.0760 -0.0572
-6 19 -2 0.4178 -0.0237
-6 19 -1 -1.8566 -0.0210
-6 19 0 -0.8570 -0.1413
-6 19 1 0.2982 0.0083
-6 19 2 2.2252 -0.0691
-6 19 3 1.7745 -0.0499
-6 19 4 -0.4905 0.2767
-6 19 5 -0.8463 0.1845
-6 19 6 -0.7935 -0.2917
-6 19 7 -0.0952 -0.3349
-6 19 8 0.7424 0.4570
-6 19 9 1.5594 0.3888
-6 20 -5 -0.1827 0.2667
-6 20 -4 -1.0843 0.0817
-6 20 -3 -1.5529 -0.0222
-6 20 -2 0.2227 -0.0608
-6 20 -1 0.4410 0.0579
-6 20 0 0.5441 0.1138
-6 20 1 -0.4085 0.1468
-6 20 2 -1.0086 -0.0192
-6 20 3 -1.1468 -0.0391
-6 20 4 -0.2845 0.0293
-6 20 5 0.3527 -0.1385
-6 20 6 0.5652 -0.1744
-6 20 7 0.5360 0.0269
-6 20 8 -0.9242 0.3541
-6 20 9 -1.2664 -0.0519
-6 21 -5 0.0602 0.1689
-6 21 -4 0.9285 -0.3623
-6 21 -3 0.8682 0.1534
-6 21 -2 0.6279 0.1380
-6 21 -1 -0.8340 -0.0870
-6 21 0 -0.3055 -0.0264
-6 21 1 0.5716 -0.1768
-6 21 2 0.6754 -0.2468
-6 21 3 0.3529 0.1690
-6 21 4 0.1301 0.3525
-6 21 5 -0.5264 -0.0815
-6 21 6 -0.0408 -0.2095
-6 21 7 0.6536 0.0344
-6 22 -2 0.1525 -0.4599
-6 22 0 -0.2444 0.5309
-6 22 1 0.1376 -0.0786
-6 22 2 0.1700 -0.0381
-5 0 -3 -13.7704 3.6872
-5 0 -1 -4.2649 -2.7165
-5 0 1 8.7275 1.2693
-5 0 3 6.0125 1.9751
-5 0 5 -0.6778 -3.0091
-5 0 7 3.2887 0.6158
-5 0 9 -3.3068 2.1017
-5 0 11 1.5083 -2.2484
-5 0 13 -2.0383 0.1221
-5 0 15 0.1204 1.3933
-5 0 17 1.4149 -1.5678
-5 0 19 -0.8260 0.6302
-5 1 -4 12.9640 1.2577
-5 1 -3 -0.5196 2.5105
-5 1 -2 8.2074 -0.3662
-5 1 -1 3.5459 0.2516
-5 1 0 -1.6835 -0.4333
-5 1 1 -0.4943 -1.7704
-5 1 2 -10.7104 -0.3430
-5 1 3 -0.4642 2.1072
-5 1 4 1.2353 0.1684
-5 1 5 1.0653 0.6578
-5 1 6 -3.9045 0.7090
-5 1 7 -1.2745 -2.0114
-5 1 8 0.8772 -0.4822
-5 1 9 0.7700 1.6293
-5 1 10 1.3433 -0.3288
-5 1 11 -0.3200 0.9397
-5 1 12 -0.7172 0.7316
-5 1 13 0.5870 -1.3753
-5 1 14 2.0601 0.0515
-5 1 15 -0.4246 0.7963
-5 1 16 -1.5216 -0.4937
-5 1 17 0.0468 0.8462
-5 1 18 -0.3164 0.4034
-5 1 19 -0.0172 -0.6522
-5 1 20 0.6842 0.4484
-5 2 -4 3.9445 1.4784
-5 2 -3 -14.2040 1.0092
-5 2 -2 -4.8310 -3.0056
-5 2 -1 -0.0817 -0.4564
-5 2 0 -3.6736 1.5129
-5 2 1 7.1754 0.5675
-5 2 2 3.9826 0.7315
-5 2 3 1.1169 0.1449
-5 2 4 -4.3177 -2.7270
-5 2 5 2.6988 -0.7028
-5 2 6 3.6379 1.5292
-5 2 7 2.7563 0.1455
-5 2 8 -1.4060 0.6790
-5 2 9 -3.0793 0.2961
-5 2 10 -0.1698 -2.2263
-5 2 11 1.5787 -0.4006
-5 2 12 0.5415 0.8874
-5 2 13 -1.9213 -0.0531
-5 2 14 -1.0269 0.6473
-5 2 15 0.2953 0.1403
-5 2 16 0.7040 -1.4910
-5 2 17 0.8763 -0.2034
-5 2 18 0.0462 0.5464
-5 2 19 -0.0869 -0.0671
-5 2 20 -0.5146 -0.1794
-5 3 -4 10.5955 1.4035
-5 3 -3 -2.0318 0.6772
-5 3 -2 7.1985 -0.5442
-5 3 -1 10.0427 -0.4823
-5 3 0 -8.8865 -0.3687
-5 3 1 -2.8881 0.0501
-5 3 2 1.1655 0.4689
-5 3 3 0.1561 0.2204
-5 3 4 -0.2466 -0.2150
-5 3 5 1.8777 0.2919
-5 3 6 -6.8225 0.0713
-5 3 7 -3.6707 -0.3406
-5 3 8 2.5224 0.2800
-5 3 9 3.0117 -0.0088
-5 3 10 0.3815 -0.1685
-5 3 11 -1.9646 0.6005
-5 3 12 -0.7493 -0.0739
-5 3 13 1.5273 -0.2596
-5 3 14 1.7236 0.3677
-5 3 15 -0.4878 -0.3256
-5 3 16 -0.9879 -0.2250
-5 3 17 -0.0806 0.5865
-5 3 18 -0.5728 -0.0595
-5 3 19 0.3154 0.0752
-5 4 -4 6.3194 -0.2458
-5 4 -3 -13.4451 -0.8385
-5 4 -2 -7.3168 -0.0159
-5 4 -1 7.8885 0.2428
-5 4 0 -5.1874 0.3311
-5 4 1 2.2232 0.4409
-5 4 2 5.6151 0.0250
-5 4 3 -7.0661 -0.6882
-5 4 4 -5.6236 -0.3862
-5 4 5 7.9912 0.3425
-5 4 6 4.6787 0.3003
-5 4 7 1.9476 0.1121
-5 4 8 -1.1555 0.0550
-5 4 9 -3.1522 -0.5433
-5 4 10 -0.5257 -0.2557
-5 4 11 1.7620 0.4734
-5 4 12 1.1510 0.1646
-5 4 13 -1.2303 -0.0484
-5 4 14 -1.3727 0.0660
-5 4 15 0.1599 -0.3265
-5 4 16 0.4868 -0.0292
-5 4 17 0.2943 0.4086
-5 4 18 -0.1688 0.0178
-5 4 19 0.4752 -0.1152
-5 5 -4 8.2562 -0.2796
-5 5 -3 -0.9829 -0.2009
-5 5 -2 2.6676 0.1139
-5 5 -1 11.2386 -0.6707
-5 5 0 -12.0333 0.5035
-5 5 1 -5.2348 0.5493
-5 5 2 12.0332 -0.5695
-5 5 3 2.4133 -0.3876
-5 5 4 -1.7519 0.0827
-5 5 5 1.0531 -0.0961
-5 5 6 -8.1500 0.4990
-5 5 7 -4.6553 0.4382
-5 5 8 3.6900 -0.6301
-5 5 9 3.6217 -0.4787
-5 5 10 -0.1113 0.2435
-5 5 11 -2.4883 0.0241
-5 5 12 -0.7653 0.1995
-5 5 13 1.0995 0.2590
-5 5 14 0.8852 -0.4463
-5 5 15 0.2786 -0.4359
-5 5 16 -0.3567 0.1738
-5 5 17 -0.1258 0.0953
-5 5 18 -0.2016 0.1021
-5 5 19 0.2199 0.0292
-5 6 -4 4.9992 -0.7176
-5 6 -3 -8.4179 0.4866
-5 6 -2 -8.1985 0.7442
-5 6 -1 10.6313 -0.6858
-5 6 0 -2.2650 0.0953
-5 6 1 -2.3193 0.1851
-5 6 2 4.2498 -0.2741
-5 6 3 -10.2193 0.3568
-5 6 4 -5.7239 0.4044
-5 6 5 9.0089 -0.4176
-5 6 6 4.4158 -0.0774
-5 6 7 1.5113 0.1205
-5 6 8 0.3506 -0.3354
-5 6 9 -3.4800 0.2283
-5 6 10 -1.0137 0.5218
-5 6 11 1.5639 -0.1151
-5 6 12 1.2792 -0.0328
-5 6 13 -0.1322 -0.0819
-5 6 14 -1.0715 -0.3633
-5 6 15 -0.2197 0.2521
-5 6 16 0.2906 0.5057
-5 6 17 -0.0188 -0.1079
-5 6 18 -0.4532 -0.0278
-5 6 19 0.2865 0.0816
-5 7 -4 4.0042 -0.4804
-5 7 -3 2.7267 0.2346
-5 7 -2 -1.4243 0.0935
-5 7 -1 6.7444 -0.1800
-5 7 0 -8.0868 0.4560
-5 7 1 -4.9758 -0.2304
-5 7 2 12.0326 -0.5005
-5 7 3 2.9133 0.0162
-5 7 4 -0.6600 -0.0393
-5 7 5 1.8289 0.0844
-5 7 6 -7.0883 0.5105
-5 7 7 -5.1506 -0.0542
-5 7 8 3.4952 -0.5400
-5 7 9 1.8282 -0.0306
-5 7 10 0.0069 -0.0051
-5 7 11 -0.4880 0.0012
-5 7 12 -0.4397 0.3449
-5 7 13 -0.2997 -0.1353
-5 7 14 -0.2086 -0.3168
-5 7 15 0.2810 0.1826
-5 7 16 0.2949 0.0763
-5 7 17 0.4470 -0.0176
-5 7 18 0.0975 0.0733
-5 7 19 -0.5361 -0.3959
-5 8 -4 1.2625 0.2730
-5 8 -3 -1.6740 0.2117
-5 8 -2 -6.5444 -0.2907
-5 8 -1 7.2487 -0.1650
-5 8 0 0.7377 0.0976
-5 8 1 -2.9564 -0.0182
-5 8 2 2.9242 0.3024
-5 8 3 -7.5205 0.1865
-5 8 4 -5.5089 -0.2196
-5 8 5 6.1298 -0.0572
-5 8 6 2.9524 0.0105
-5 8 7 0.6320 -0.1939
-5 8 8 2.7600 0.0229
-5 8 9 -1.9496 0.3621
-5 8 10 -1.9360 0.0017
-5 8 11 0.3949 -0.0898
-5 8 12 0.9208 0.1059
-5 8 13 0.4478 -0.2542
-5 8 14 0.1517 -0.1999
-5 8 15 0.0384 0.2141
-5 8 16 -0.3077 -0.0148
-5 8 17 -0.5027 -0.0442
-5 8 18 -0.2338 0.1503
-5 9 -4 0.1220 0.2435
-5 9 -3 3.3980 0.0608
-5 9 -2 -3.0251 -0.0571
-5 9 -1 3.3227 0.1341
-5 9 0 -2.9819 -0.1806
-5 9 1 -4.4579 -0.0449
-5 9 2 6.1910 0.1686
-5 9 3 2.1803 -0.2065
-5 9 4 -0.0233 0.0140
-5 9 5 2.8435 0.2193
-5 9 6 -3.3414 -0.1850
-5 9 7 -4.7527 0.0583
-5 9 8 1.0106 0.2095
-5 9 9 -0.0621 -0.1816
-5 9 10 0.4555 -0.1831
-5 9 11 1.1015 0.1236
-5 9 12 -0.2584 0.0630
-5 9 13 -0.9986 0.0242
-5 9 14 -0.4811 0.1492
-5 9 15 -0.1937 -0.0093
-5 9 16 0.3587 -0.0386
-5 9 17 0.8593 0.2425
-5 10 -4 -0.0831 -0.1369
-5 10 -3 2.3393 -0.4837
-5 10 -2 -3.5962 0.1000
-5 10 -1 2.9681 0.2658
-5 10 0 1.0850 -0.2588
-5 10 1 -1.4648 0.1397
-5 10 2 2.9421 0.0808
-5 10 3 -3.0418 -0.4091
-5 10 4 -4.5117 0.1855
-5 10 5 2.3081 0.2721
-5 10 6 0.9476 -0.3373
-5 10 7 0.1863 0.0315
-5 10 8 3.9704 0.0751
-5 10 9 0.0910 -0.2192
-5 10 10 -1.9047 0.1246
-5 10 11 -0.0667 0.2466
-5 10 12 0.2293 -0.1326
-5 10 13 0.0380 -0.2017
-5 10 14 1.0939 -0.0819
-5 10 15 0.5343 0.0256
-5 10 16 -1.0093 0.0992
-5 10 17 -0.7959 0.0095
-5 11 -4 -1.0638 0.0434
-5 11 -3 1.7493 -0.1296
-5 11 -2 -3.0418 0.1412
-5 11 -1 2.2203 0.0110
-5 11 0 0.1337 -0.1697
-5 11 1 -4.1972 0.3078
-5 11 2 1.4832 0.1004
-5 11 3 1.4022 -0.2105
-5 11 4 -0.0500 0.1302
-5 11 5 3.0353 -0.0761
-5 11 6 -0.0286 -0.1668
-5 11 7 -3.4402 0.3943
-5 11 8 -1.1502 0.0345
-5 11 9 -1.0461 -0.1846
-5 11 10 0.1075 0.0983
-5 11 11 1.5011 -0.1370
-5 11 12 -0.0644 -0.1113
-5 11 13 -0.9852 0.2442
-5 11 14 -0.3585 -0.0335
-5 11 15 0.0716 -0.0233
-5 11 16 0.3806 0.0551
-5 12 -4 1.5870 -0.0298
-5 12 -3 3.6594 0.0396
-5 12 -2 -2.5401 0.0526
-5 12 -1 -0.4364 -0.0586
-5 12 0 0.5916 -0.0981
-5 12 1 -0.2395 -0.0586
-5 12 2 3.4138 -0.0889
-5 12 3 0.0529 0.0398
-5 12 4 -4.0327 0.1340
-5 12 5 -1.1162 -0.0873
-5 12 6 -0.3214 -0.0686
-5 12 7 0.7853 0.0885
-5 12 8 3.8974 -0.2560
-5 12 9 0.9897 -0.0590
-5 12 10 -1.9464 0.2511
-5 12 11 -0.0897 0.0126
-5 12 12 0.4368 0.0129
-5 12 13 0.2111 0.1340
-5 12 14 0.1855 -0.2032
-5 12 15 -0.0833 0.0988
-5 12 16 -0.4520 0.2220
-5 13 -4 -1.9872 -0.1198
-5 13 -3 0.6088 -0.0124
-5 13 -2 -1.7073 -0.0172
-5 13 -1 2.2890 0.0364
-5 13 0 2.1367 0.1146
-5 13 1 -3.4701 -0.0248
-5 13 2 -1.5767 0.0454
-5 13 3 0.3825 0.0480
-5 13 4 0.8915 -0.1208
-5 13 5 3.7821 -0.0378
-5 13 6 1.4736 0.1250
-5 13 7 -2.7995 0.0513
-5 13 8 -2.1224 -0.0627
-5 13 9 -0.7114 0.1785
-5 13 10 -0.1356 0.0492
-5 13 11 1.4541 -0.2802
-5 13 12 0.0738 -0.1496
-5 13 13 -0.8385 0.0745
-5 13 14 -0.3634 -0.1378
-5 13 15 0.4962 0.1318
-5 14 -4 2.9520 0.3890
-5 14 -3 3.4292 0.0104
-5 14 -2 -3.1068 -0.2750
-5 14 -1 -2.3112 0.0695
-5 14 0 0.4902 0.1238
-5 14 1 -0.0026 -0.1586
-5 14 2 2.9861 0.1561
-5 14 3 1.9272 0.0058
-5 14 4 -3.3505 -0.2578
-5 14 5 -3.1189 0.1541
-5 14 6 -0.9275 0.1705
-5 14 7 0.8450 -0.1611
-5 14 8 2.7646 -0.0561
-5 14 9 1.6558 0.0350
-5 14 10 -1.7049 -0.1076
-5 14 11 -0.6669 0.0569
-5 14 12 0.3782 0.1651
-5 14 13 0.6581 0.1927
-5 14 14 -0.1034 -0.0149
-5 14 15 -0.6311 -0.0705
-5 15 -4 -2.2591 0.0368
-5 15 -3 -0.3095 -0.0901
-5 15 -2 -0.8475 -0.1678
-5 15 -1 3.3158 0.0448
-5 15 0 3.3805 0.0806
-5 15 1 -3.4747 -0.1390
-5 15 2 -3.4321 0.1054
-5 15 3 0.3065 -0.0170
-5 15 4 1.0854 -0.0805
-5 15 5 3.0028 0.1273
-5 15 6 2.2930 -0.0946
-5 15 7 -1.3193 -0.1357
-5 15 8 -2.5086 0.1527
-5 15 9 -0.5243 0.0068
-5 15 10 0.0106 -0.0587
-5 15 11 1.2538 0.1445
-5 15 12 0.1228 -0.1023
-5 15 13 -0.7960 -0.0926
-5 15 14 -0.2108 -0.0662
-5 16 -4 2.7239 0.0224
-5 16 -3 2.9276 -0.0384
-5 16 -2 -2.8523 -0.0112
-5 16 -1 -2.7156 0.0654
-5 16 0 0.2363 0.1761
-5 16 1 0.0369 0.0176
-5 16 2 2.7922 -0.0339
-5 16 3 2.9905 -0.1807
-5 16 4 -2.4414 -0.0169
-5 16 5 -2.9233 0.1404
-5 16 6 -0.7060 0.0474
-5 16 7 0.2038 0.1197
-5 16 8 0.9348 0.0069
-5 16 9 1.9242 -0.2358
-5 16 10 -0.2696 0.0402
-5 16 11 -0.6459 0.1011
-5 16 12 -0.5208 -0.2669
-5 16 13 0.2027 0.1515
-5 16 14 0.5654 0.2466
-5 17 -4 -1.9574 -0.0369
-5 17 -3 -0.8772 0.0228
-5 17 -2 -0.5121 -0.0617
-5 17 -1 3.0959 -0.0125
-5 17 0 2.9626 0.0729
-5 17 1 -3.2651 -0.1399
-5 17 2 -3.1279 0.0131
-5 17 3 -0.1024 0.0569
-5 17 4 -0.2508 -0.0261
-5 17 5 2.0370 0.0060
-5 17 6 2.1352 0.0876
-5 17 7 -0.4996 0.0127
-5 17 8 -1.7454 -0.2811
-5 17 9 -0.4815 -0.1689
-5 17 10 -0.5021 0.3640
-5 17 11 0.6376 0.3012
-5 17 12 0.2951 -0.1513
-5 17 13 -0.2980 0.0010
-5 18 -4 1.8887 -0.0162
-5 18 -3 2.3169 0.1521
-5 18 -2 -1.3434 -0.0932
-5 18 -1 -2.0330 -0.0244
-5 18 0 -0.1034 0.1641
-5 18 1 -0.2242 -0.0756
-5 18 2 2.7032 -0.0576
-5 18 3 2.8594 0.0251
-5 18 4 -1.6274 -0.0467
-5 18 5 -1.4270 -0.0212
-5 18 6 -0.4278 0.1463
-5 18 7 -0.3477 0.0414
-5 18 8 0.5567 -0.3192
-5 18 9 1.6965 0.0039
-5 18 10 0.1801 0.4699
-5 18 11 -0.4060 -0.1613
-5 18 12 -0.5061 -0.6044
-5 19 -4 -1.5025 0.0675
-5 19 -3 -0.8138 0.0006
-5 19 -2 0.0415 -0.0674
-5 19 -1 1.3256 0.1189
-5 19 0 1.4303 0.1144
-5 19 1 -1.7605 -0.1614
-5 19 2 -1.4993 -0.0537
-5 19 3 -0.4753 0.0465
-5 19 4 -0.6299 -0.0297
-5 19 5 1.3353 0.1481
-5 19 6 0.7014 0.1704
-5 19 7 -0.6637 -0.1626
-5 19 8 -0.4160 -0.2508
-5 19 9 -0.1169 0.1770
-5 19 10 -0.6566 0.3406
-5 20 -4 1.1572 0.0292
-5 20 -3 0.8195 0.2062
-5 20 -2 -0.0432 0.0012
-5 20 -1 -0.7357 -0.2277
-5 20 0 -0.1921 -0.0535
-5 20 1 -0.2429 0.0711
-5 20 2 0.9743 0.0462
-5 20 3 1.1292 0.0728
-5 20 4 -0.3842 0.0044
-5 20 5 -0.3466 -0.0759
-5 20 6 -0.4558 -0.1283
-5 20 7 0.0600 -0.0698
-5 20 8 0.7579 -0.0036
-5 20 9 0.2429 0.0720
-5 21 -4 -0.4065 0.0088
-5 21 -3 -0.4064 -0.2949
-5 21 -2 0.1620 0.0892
-5 21 -1 -0.0641 0.0376
-5 21 0 0.2519 0.1702
-5 21 1 0.2262 0.0915
-5 21 2 -0.3412 -0.3005
-5 21 3 -0.0909 -0.1212
-5 21 4 0.2542 0.1960
-5 21 5 0.2244 0.1199
-5 21 6 -0.3578 -0.0709
-5 22 -3 -0.2235 0.4762
-5 22 -2 0.4487 0.1754
-5 22 0 -0.5383 0.0123
-5 22 1 -0.0964 0.2518
-5 22 2 -0.2903 -0.1249
-5 22 3 -0.0662 0.3615
-5 22 4 -0.1188 0.1931
-4 0 -2 11.4978 3.8940
-4 0 0 -0.3998 -2.8516
-4 0 2 -8.5928 -0.5598
-4 0 4 -0.2938 2.7761
-4 0 6 -6.9946 -2.5192
-4 0 8 7.0334 -0.6599
-4 0 10 -3.2946 2.5477
-4 0 12 0.7525 -1.5476
-4 0 14 3.2101 -0.6010
-4 0 16 -3.4097 1.7640
-4 0 18 0.9011 -1.0731
-4 0 20 0.5251 0.1342
-4 1 -3 -10.1975 0.2731
-4 1 -2 -1.3359 1.0470
-4 1 -1 -7.5725 0.0042
-4 1 0 2.4072 0.3591
-4 1 1 7.4291 0.3714
-4 1 2 -8.3998 -2.6756
-4 1 3 2.2712 -0.2918
-4 1 4 2.8850 0.9806
-4 1 5 5.3313 -0.1456
-4 1 6 2.6044 1.1552
-4 1 7 0.1192 0.8047
-4 1 8 -2.5405 -2.3653
-4 1 9 -3.9338 -0.2213
-4 1 10 1.2787 0.3097
-4 1 11 4.1647 -0.6616
-4 1 12 -0.2496 1.0477
-4 1 13 -4.6761 0.5671
-4 1 14 -0.0461 -1.5881
-4 1 15 1.6769 0.1148
-4 1 16 -0.1014 -0.1604
-4 1 17 1.0386 -0.6231
-4 1 18 -0.0708 0.9207
-4 1 19 -1.1767 0.1798
-4 1 20 -0.0160 -1.2379
-4 2 -3 2.6455 2.4161
-4 2 -2 5.4032 0.9675
-4 2 -1 -3.1248 -1.7325
-4 2 0 -0.2763 -0.7049
-4 2 1 5.1949 0.9120
-4 2 2 -2.4114 0.2580
-4 2 3 10.2422 1.9077
-4 2 4 -3.3538 0.4241
-4 2 5 -11.4562 -2.4103
-4 2 6 -6.8871 -0.6001
-4 2 7 2.9805 0.7483
-4 2 8 5.9962 -0.0053
-4 2 9 1.4932 1.7362
-4 2 10 -2.2772 0.4722
-4 2 11 -2.5058 -1.6766
-4 2 12 0.2881 -0.2548
-4 2 13 1.5307 0.3746
-4 2 14 2.5355 -0.0580
-4 2 15 -0.4044 1.3395
-4 2 16 -2.3450 0.2949
-4 2 17 0.3300 -1.0880
-4 2 18 0.3667 -0.3030
-4 2 19 0.1006 0.4048
-4 2 20 0.4742 0.2977
-4 3 -3 -9.2246 0.8253
-4 3 -2 -3.4071 0.1633
-4 3 -1 2.9265 -0.1282
-4 3 0 5.1831 -0.7758
-4 3 1 -1.6996 -0.5258
-4 3 2 -18.5346 -0.1738
-4 3 3 -2.3052 0.2918
-4 3 4 5.4052 0.1211
-4 3 5 11.7522 -0.1338
-4 3 6 6.3692 0.2685
-4 3 7 -1.6456 -0.1020
-4 3 8 -5.7032 -0.2234
-4 3 9 -3.4712 0.2398
-4 3 10 2.8896 -0.3898
-4 3 11 3.8691 -0.1794
-4 3 12 -0.5304 0.4253
-4 3 13 -3.3660 -0.1995
-4 3 14 -0.3290 0.0061
-4 3 15 0.5318 0.3445
-4 3 16 -0.1185 -0.6611
-4 3 17 1.2535 -0.1256
-4 3 18 -0.3475 0.4114
-4 3 19 -0.7812 -0.0732
-4 3 20 0.0454 0.0588
-4 4 -3 4.3393 -0.2104
-4 4 -2 -4.7518 -0.6382
-4 4 -1 -3.3829 0.1631
-4 4 0 -1.3705 -0.0284
-4 4 1 6.3459 0.3088
-4 4 2 10.0599 0.8591
-4 4 3 13.1619 0.0517
-4 4 4 -8.0493 -0.5907
-4 4 5 -12.6063 -0.3839
-4 4 6 -6.9755 0.1675
-4 4 7 1.5607 0.1022
-4 4 8 5.4876 0.3397
-4 4 9 2.7663 0.1288
-4 4 10 -1.7636 -0.5609
-4 4 11 -3.2858 -0.2446
-4 4 12 -0.0569 0.4013
-4 4 13 1.7706 0.0733
-4 4 14 1.4255 0.0939
-4 4 15 -0.0635 0.0249
-4 4 16 -0.8601 -0.4569
-4 4 17 0.1674 -0.0017
-4 4 18 -0.2828 0.1853
-4 4 19 0.4041 0.0353
-4 5 -3 -7.5031 -0.2096
-4 5 -2 -4.0635 0.1572
-4 5 -1 13.7872 -0.1438
-4 5 0 4.4704 -0.6958
-4 5 1 -12.3818 0.4903
-4 5 2 -14.8783 0.6417
-4 5 3 -4.2435 -0.5900
-4 5 4 0.4437 -0.1520
-4 5 5 13.6563 -0.1675
-4 5 6 8.3801 -0.2685
-4 5 7 -3.0054 0.6413
-4 5 8 -4.7852 0.6738
-4 5 9 -1.8147 -0.4953
-4 5 10 1.7391 -0.3184
-4 5 11 2.1553 0.0121
-4 5 12 0.1255 -0.0640
-4 5 13 -1.1702 0.3384
-4 5 14 -0.5090 0.4118
-4 5 15 -0.4147 -0.3022
-4 5 16 -0.3260 -0.2608
-4 5 17 0.8637 0.1115
-4 5 18 -0.1815 -0.0294
-4 5 19 0.2093 0.3366
-4 6 -3 4.5380 -0.9913
-4 6 -2 -9.9751 0.4855
-4 6 -1 -0.9334 0.2778
-4 6 0 -2.5236 -0.4502
-4 6 1 1.3509 0.1261
-4 6 2 16.6367 -0.0456
-4 6 3 11.3687 -0.4751
-4 6 4 -9.1792 0.5252
-4 6 5 -6.3795 0.3151
-4 6 6 -4.6799 -0.3413
-4 6 7 -2.8134 0.0426
-4 6 8 4.3362 -0.0949
-4 6 9 3.1023 -0.5760
-4 6 10 -1.4805 0.1952
-4 6 11 -2.1284 0.3605
-4 6 12 -0.1808 -0.0074
-4 6 13 0.6796 0.1197
-4 6 14 0.4685 -0.2269
-4 6 15 0.2159 -0.5376
-4 6 16 -0.0184 0.2015
-4 6 17 0.2163 0.3749
-4 6 18 -0.5136 -0.1469
-4 6 19 0.1788 0.2074
-4 7 -3 -3.8283 -0.2752
-4 7 -2 -4.9855 0.3884
-4 7 -1 15.2475 -0.0876
-4 7 0 4.0883 0.1324
-4 7 1 -14.1920 0.5951
-4 7 2 -5.1439 -0.0358
-4 7 3 -3.0742 -0.3271
-4 7 4 -6.2869 -0.0611
-4 7 5 8.7945 -0.2749
-4 7 6 8.2581 0.0906
-4 7 7 -2.6933 0.6031
-4 7 8 -1.4188 0.0828
-4 7 9 -0.1427 -0.2980
-4 7 10 -0.3322 -0.0288
-4 7 11 0.3001 -0.1657
-4 7 12 0.9380 0.0108
-4 7 13 0.4072 0.3685
-4 7 14 -0.1878 -0.0704
-4 7 15 -0.2423 -0.1717
-4 7 16 -0.5793 0.0947
-4 7 17 -0.0577 -0.0978
-4 7 18 0.3761 -0.0141
-4 7 19 0.4306 0.1494
-4 8 -3 4.7880 0.3100
-4 8 -2 -10.3968 0.0890
-4 8 -1 1.5593 -0.3043
-4 8 0 -1.2013 -0.1639
-4 8 1 -5.5158 -0.2106
-4 8 2 12.1675 -0.1977
-4 8 3 9.1751 0.3106
-4 8 4 -5.6809 0.1492
-4 8 5 -1.4608 -0.1440
-4 8 6 -1.3623 0.0662
-4 8 7 -4.6242 -0.0637
-4 8 8 1.7598 -0.3308
-4 8 9 1.4184 0.0434
-4 8 10 -0.6696 0.2770
-4 8 11 -0.5571 -0.0009
-4 8 12 -0.0379 0.0645
-4 8 13 -0.4357 0.1738
-4 8 14 -0.7446 -0.3087
-4 8 15 0.2147 -0.1874
-4 8 16 0.8629 0.2010
-4 8 17 0.0771 0.0604
-4 8 18 -0.5371 0.2072
-4 9 -3 2.1819 0.0919
-4 9 -2 -6.1131 -0.0537
-4 9 -1 8.4985 0.1754
-4 9 0 4.4559 0.1132
-4 9 1 -7.4896 -0.1477
-4 9 2 1.3910 0.0945
-4 9 3 -2.0667 0.1833
-4 9 4 -8.1410 -0.2382
-4 9 5 3.2473 0.0846
-4 9 6 5.5142 0.1427
-4 9 7 -1.1670 -0.2267
-4 9 8 1.5253 0.1085
-4 9 9 0.4282 0.1955
-4 9 10 -0.9478 -0.2423
-4 9 11 -0.2082 -0.1028
-4 9 12 1.0863 0.0273
-4 9 13 0.7415 -0.0748
-4 9 14 -0.0369 -0.0069
-4 9 15 0.0151 0.1406
-4 9 16 -0.1500 0.0120
-4 9 17 -0.4707 -0.0781
-4 10 -3 4.0513 0.0203
-4 10 -2 -7.2332 -0.4068
-4 10 -1 3.2413 0.2600
-4 10 0 0.4556 0.0535
-4 10 1 -8.1648 -0.1565
-4 10 2 4.1545 0.2397
-4 10 3 5.6594 -0.0407
-4 10 4 -0.9828 -0.4238
-4 10 5 2.2294 0.2443
-4 10 6 0.0356 0.2249
-4 10 7 -5.2902 -0.2226
-4 10 8 -0.2950 0.0643
-4 10 9 0.6081 0.0176
-4 10 10 -0.3009 -0.1384
-4 10 11 -0.1397 0.2183
-4 10 12 0.2338 0.1347
-4 10 13 -0.8070 0.0022
-4 10 14 -0.9175 -0.0287
-4 10 15 0.4109 -0.2088
-4 10 16 0.6704 -0.0539
-4 10 17 -0.1903 0.2657
-4 11 -3 5.2582 -0.0749
-4 11 -2 -5.5567 -0.2240
-4 11 -1 2.1972 0.1453
-4 11 0 3.1415 -0.2284
-4 11 1 -2.2914 -0.1710
-4 11 2 4.0503 0.2468
-4 11 3 -0.1994 0.0244
-4 11 4 -7.3320 -0.0735
-4 11 5 -1.2257 0.1559
-4 11 6 2.6943 -0.2309
-4 11 7 0.8591 -0.1796
-4 11 8 2.8541 0.3044
-4 11 9 0.7925 -0.0136
-4 11 10 -1.3189 -0.1220
-4 11 11 -0.6783 0.1405
-4 11 12 0.8884 -0.2151
-4 11 13 0.8417 -0.1099
-4 11 14 0.1316 0.1739
-4 11 15 -0.2688 -0.0965
-4 11 16 -0.3344 0.0529
-4 12 -3 2.5489 -0.0478
-4 12 -2 -2.6141 0.0900
-4 12 -1 3.5224 0.1778
-4 12 0 1.0344 0.0360
-4 12 1 -6.8448 0.0770
-4 12 2 -0.1904 -0.0232
-4 12 3 2.5505 -0.1670
-4 12 4 1.3161 0.0560
-4 12 5 4.4120 0.1635
-4 12 6 1.0106 -0.0268
-4 12 7 -5.0538 0.0768
-4 12 8 -2.0597 0.0441
-4 12 9 0.5864 -0.2709
-4 12 10 0.3484 -0.0361
-4 12 11 0.6423 0.2155
-4 12 12 0.1399 -0.0724
-4 12 13 -1.2848 0.0806
-4 12 14 -0.3730 0.1861
-4 12 15 1.0145 -0.2101
-4 12 16 0.1299 -0.1506
-4 13 -3 3.8594 -0.0538
-4 13 -2 -4.7920 -0.0190
-4 13 -1 -1.6852 -0.0809
-4 13 0 2.1742 -0.0192
-4 13 1 0.2990 0.0196
-4 13 2 4.1309 -0.0420
-4 13 3 0.6700 0.0461
-4 13 4 -6.1061 0.0192
-4 13 5 -3.3633 -0.1746
-4 13 6 1.0398 -0.0152
-4 13 7 1.8658 0.1212
-4 13 8 2.6977 -0.0987
-4 13 9 0.8249 -0.0169
-4 13 10 -1.8662 0.2769
-4 13 11 -0.7350 0.0805
-4 13 12 0.6542 -0.2321
-4 13 13 0.4428 -0.1371
-4 13 14 0.2069 -0.0446
-4 13 15 -0.1014 0.0468
-4 14 -3 2.2086 0.2373
-4 14 -2 0.7112 -0.0295
-4 14 -1 2.4890 -0.2248
-4 14 0 1.5569 0.0803
-4 14 1 -5.1304 -0.0248
-4 14 2 -2.3241 -0.0326
-4 14 3 1.2165 0.2000
-4 14 4 2.2345 -0.0636
-4 14 5 4.1215 -0.1720
-4 14 6 1.2344 0.1972
-4 14 7 -3.2375 0.0349
-4 14 8 -2.0502 -0.1547
-4 14 9 0.2821 0.0431
-4 14 10 -0.0128 -0.0470
-4 14 11 1.2117 -0.1828
-4 14 12 0.6581 0.0653
-4 14 13 -1.2047 0.1756
-4 14 14 -0.7039 0.1456
-4 14 15 0.9301 0.0484
-4 15 -3 2.2638 0.0670
-4 15 -2 -4.3645 0.0025
-4 15 -1 -3.7342 -0.0793
-4 15 0 2.3396 0.1387
-4 15 1 1.8647 0.0117
-4 15 2 3.0983 -0.0413
-4 15 3 1.0612 0.0878
-4 15 4 -3.9743 -0.0691
-4 15 5 -3.4266 -0.0476
-4 15 6 -0.1167 0.1456
-4 15 7 1.3268 -0.0848
-4 15 8 1.7129 -0.0264
-4 15 9 0.9863 0.1244
-4 15 10 -1.3273 0.0186
-4 15 11 -0.3672 -0.0124
-4 15 12 0.2863 -0.0081
-4 15 13 -0.0824 -0.1238
-4 15 14 0.1215 0.0271
-4 15 15 0.1284 0.1712
-4 16 -3 1.5324 -0.0814
-4 16 -2 1.7837 -0.0466
-4 16 -1 1.6513 -0.1347
-4 16 0 1.6910 0.0129
-4 16 1 -3.9657 0.0680
-4 16 2 -3.3662 0.0505
-4 16 3 0.4471 -0.0248
-4 16 4 1.6630 -0.1942
-4 16 5 2.6835 -0.0440
-4 16 6 1.6403 0.0916
-4 16 7 -1.4041 -0.0465
-4 16 8 -1.7577 0.1907
-4 16 9 0.0813 -0.0437
-4 16 10 -0.5263 -0.2766
-4 16 11 0.5612 0.1368
-4 16 12 0.7840 0.1272
-4 16 13 -0.4241 -0.1362
-4 16 14 -0.5100 0.0629
-4 17 -3 1.4793 0.0105
-4 17 -2 -3.1761 0.0128
-4 17 -1 -2.8837 -0.0756
-4 17 0 2.1749 0.0844
-4 17 1 1.3855 0.0735
-4 17 2 1.8761 -0.0797
-4 17 3 1.9238 0.0644
-4 17 4 -1.9027 0.0536
-4 17 5 -2.7229 -0.0269
-4 17 6 -0.1787 0.0233
-4 17 7 0.4067 0.0286
-4 17 8 0.2656 0.1459
-4 17 9 1.4924 -0.2580
-4 17 10 0.0346 -0.2353
-4 17 11 -0.3554 0.3819
-4 17 12 -0.2023 0.0585
-4 17 13 -0.0888 -0.1566
-4 18 -3 0.4903 -0.0608
-4 18 -2 1.1301 0.1714
-4 18 -1 1.0957 -0.0521
-4 18 0 1.1716 -0.0518
-4 18 1 -2.5973 0.1537
-4 18 2 -2.5061 -0.0867
-4 18 3 0.2819 -0.0649
-4 18 4 0.6065 0.0086
-4 18 5 1.0544 -0.1121
-4 18 6 1.6863 0.0140
-4 18 7 -0.3302 0.1762
-4 18 8 -1.7108 0.1080
-4 18 9 0.1810 -0.3225
-4 18 10 -0.1183 -0.0921
-4 18 11 -0.2123 0.4870
-4 18 12 -0.0216 -0.1901
-4 19 -3 0.6832 0.0464
-4 19 -2 -1.3791 -0.0049
-4 19 -1 -1.0656 -0.0205
-4 19 0 0.7937 0.0078
-4 19 1 0.3569 0.0727
-4 19 2 1.1924 -0.1755
-4 19 3 1.1134 0.0001
-4 19 4 -1.1405 0.1182
-4 19 5 -1.3312 -0.0814
-4 19 6 0.2684 0.0629
-4 19 7 -0.0954 0.1200
-4 19 8 -0.4939 -0.0984
-4 19 9 1.1375 -0.2262
-4 19 10 0.3143 0.1061
-4 19 11 -0.1900 0.4645
-4 20 -3 0.1256 -0.1833
-4 20 -2 -0.1873 0.1775
-4 20 -1 0.6833 0.2422
-4 20 0 0.8589 -0.2641
-4 20 1 -0.9221 0.0311
-4 20 2 -0.9919 0.1256
-4 20 3 0.2272 -0.0722
-4 20 4 0.6471 0.0872
-4 20 5 0.2949 0.0934
-4 20 6 0.4739 -0.1185
-4 20 7 0.1484 -0.1051
-4 20 8 -0.3420 0.0514
-4 20 9 0.3776 -0.1276
-4 20 10 -0.3945 -0.1250
-4 21 -3 0.3383 -0.1324
-4 21 -2 -0.2589 -0.0725
-4 21 -1 0.1044 0.1847
-4 21 0 -0.2688 -0.1492
-4 21 1 -0.4153 -0.0225
-4 21 2 0.1436 -0.0644
-4 21 3 0.2554 -0.1990
-4 21 4 -0.0720 0.1641
-4 21 5 -0.7186 0.1522
-4 21 6 -0.4792 -0.1598
-4 22 -3 0.1731 -0.2012
-4 22 -2 -0.8876 0.4429
-4 22 1 0.0452 0.1208
-4 22 2 -0.3812 0.1708
-4 22 3 0.4164 -0.1253
-4 22 4 0.9305 0.3397
-3 0 -1 1.3965 2.6661
-3 0 1 -14.1694 -0.8135
-3 0 3 -2.9113 -1.3766
-3 0 5 29.4298 3.3884
-3 0 7 -15.5305 -1.2038
-3 0 9 1.0305 -1.5987
-3 0 11 5.5401 2.5343
-3 0 13 -7.5245 -0.6525
-3 0 15 4.3301 -1.2541
-3 0 17 -0.3574 1.5442
-3 0 19 -1.3607 -0.8113
-3 1 -2 2.4810 0.8723
-3 1 -1 -10.2497 0.8510
-3 1 0 2.4968 0.1125
-3 1 1 16.7326 2.1432
-3 1 2 19.3946 -0.0765
-3 1 3 1.0910 -2.0486
-3 1 4 -24.3965 -0.4674
-3 1 5 -9.0320 0.5072
-3 1 6 -4.6701 -0.4690
-3 1 7 3.9285 2.1380
-3 1 8 11.9386 0.4896
-3 1 9 -0.5921 -1.4959
-3 1 10 -8.3636 0.1054
-3 1 11 -0.6525 0.0071
-3 1 12 3.6717 -0.7266
-3 1 13 0.2377 1.7691
-3 1 14 1.4802 0.2102
-3 1 15 0.1521 -0.7540
-3 1 16 -3.0979 0.4901
-3 1 17 0.1235 -0.3922
-3 1 18 1.7515 -0.4520
-3 1 19 -0.0457 1.1717
-3 1 20 0.0787 -0.1345
-3 2 -2 14.9745 1.7137
-3 2 -1 3.7960 0.0400
-3 2 0 -4.9751 -1.6618
-3 2 1 -16.5441 -0.3348
-3 2 2 -27.1335 -0.7207
-3 2 3 0.0455 0.1290
-3 2 4 17.4499 2.3147
-3 2 5 24.7088 0.6197
-3 2 6 1.6529 -2.2046
-3 2 7 -13.1130 -0.4240
-3 2 8 -4.1976 -0.4957
-3 2 9 0.9415 -0.1454
-3 2 10 2.2661 1.8815
-3 2 11 4.7272 0.4749
-3 2 12 -0.0999 -1.5849
-3 2 13 -6.3530 -0.1426
-3 2 14 0.2033 -0.5536
-3 2 15 3.1942 -0.1660
-3 2 16 -1.0158 1.3173
-3 2 17 0.1877 0.3355
-3 2 18 0.2758 -0.8761
-3 2 19 -1.1212 -0.4076
-3 2 20 0.2337 -0.2441
-3 3 -2 -6.7907 1.0497
-3 3 -1 -21.3317 0.5748
-3 3 0 5.2501 0.4204
-3 3 1 36.4142 -0.1569
-3 3 2 17.7219 -0.5142
-3 3 3 3.0559 -0.2066
-3 3 4 -21.8455 0.2448
-3 3 5 -18.6843 0.0458
-3 3 6 -2.6029 0.0734
-3 3 7 7.5797 0.4416
-3 3 8 9.3624 -0.2245
-3 3 9 -0.0561 -0.0017
-3 3 10 -6.9633 0.2560
-3 3 11 -2.3435 -0.4009
-3 3 12 2.7497 -0.0562
-3 3 13 0.6038 0.4887
-3 3 14 1.8398 -0.2901
-3 3 15 0.5722 0.2529
-3 3 16 -2.7641 0.3367
-3 3 17 0.4203 -0.6235
-3 3 18 1.0414 -0.1497
-3 3 19 -0.4739 0.3154
-3 3 20 0.1196 0.1050
-3 4 -2 15.5534 -0.3472
-3 4 -1 9.2066 -0.7095
-3 4 0 -3.8426 -0.0424
-3 4 1 -20.7972 -0.5721
-3 4 2 -35.4844 0.2183
-3 4 3 4.8949 0.7616
-3 4 4 19.4713 0.2808
-3 4 5 14.3985 -0.5028
-3 4 6 4.0977 -0.3645
-3 4 7 -7.3948 -0.1770
-3 4 8 -7.4423 0.0058
-3 4 9 0.1642 0.5138
-3 4 10 4.0648 0.2975
-3 4 11 2.7239 -0.5068
-3 4 12 0.0766 -0.2843
-3 4 13 -3.2834 0.1460
-3 4 14 -0.3814 0.0891
-3 4 15 1.3067 0.2487
-3 4 16 -0.8538 0.0324
-3 4 17 0.4604 -0.2690
-3 4 18 -0.0148 0.0664
-3 4 19 -0.1742 -0.0813
-3 5 -2 -17.1156 -0.0681
-3 5 -1 -17.9770 0.3443
-3 5 0 9.4104 -0.2197
-3 5 1 28.7935 -0.8219
-3 5 2 12.3250 0.7476
-3 5 3 7.4625 0.2957
-3 5 4 -14.2501 -0.2362
-3 5 5 -16.0312 0.0096
-3 5 6 -1.1048 -0.3762
-3 5 7 4.8815 -0.4494
-3 5 8 4.8494 0.6826
-3 5 9 1.4105 0.4837
-3 5 10 -2.7456 -0.3332
-3 5 11 -2.5971 -0.2264
-3 5 12 0.3571 -0.1510
-3 5 13 -0.0729 -0.2344
-3 5 14 1.2586 0.3915
-3 5 15 1.0767 0.3012
-3 5 16 -1.3007 -0.2340
-3 5 17 0.3343 -0.2209
-3 5 18 -0.0647 -0.1575
-3 5 19 -0.3591 0.0598
-3 6 -2 6.5867 -0.5230
-3 6 -1 10.3320 0.4789
-3 6 0 2.8214 0.1168
-3 6 1 -18.9246 -0.2936
-3 6 2 -25.3226 0.5654
-3 6 3 5.0074 -0.3745
-3 6 4 7.8536 -0.3685
-3 6 5 6.2542 0.5438
-3 6 6 5.9448 0.1653
-3 6 7 -3.1243 -0.1742
-3 6 8 -5.0432 0.3093
-3 6 9 -0.1680 -0.2038
-3 6 10 1.8753 -0.4580
-3 6 11 0.5995 0.2069
-3 6 12 1.1109 0.2156
-3 6 13 -0.0133 0.0049
-3 6 14 -0.5582 0.3420
-3 6 15 -0.0219 -0.1682
-3 6 16 -0.5050 -0.3860
-3 6 17 0.2359 0.1475
-3 6 18 -0.1703 0.0659
-3 6 19 0.4457 -0.0980
-3 7 -2 -16.7381 -0.3182
-3 7 -1 -9.7249 0.0768
-3 7 0 9.5236 -0.2576
-3 7 1 7.2830 0.0006
-3 7 2 5.6538 0.5182
-3 7 3 12.9723 -0.1692
-3 7 4 -5.6149 -0.1563
-3 7 5 -8.9965 -0.1017
-3 7 6 -0.3251 -0.5323
-3 7 7 -0.8024 0.0713
-3 7 8 1.3829 0.5668
-3 7 9 2.1673 0.0040
-3 7 10 -0.1116 -0.1438
-3 7 11 -1.6735 -0.0470
-3 7 12 -0.6258 -0.2798
-3 7 13 -0.6470 0.0622
-3 7 14 -0.2063 0.3526
-3 7 15 0.8924 -0.2170
-3 7 16 0.1954 -0.1293
-3 7 17 -0.1079 0.0899
-3 7 18 -0.3874 -0.1104
-3 7 19 0.5551 0.3932
-3 8 -2 -0.7949 0.4001
-3 8 -1 4.5009 0.1735
-3 8 0 8.5511 -0.0326
-3 8 1 -10.2725 -0.0160
-3 8 2 -10.6995 -0.2460
-3 8 3 2.7186 -0.1181
-3 8 4 -4.3040 0.3488
-3 8 5 0.8736 0.2157
-3 8 6 7.0919 -0.0555
-3 8 7 -0.6845 0.2093
-3 8 8 -0.7359 -0.0854
-3 8 9 0.4029 -0.3639
-3 8 10 -0.4363 0.0012
-3 8 11 -0.7186 0.1565
-3 8 12 1.3090 -0.0102
-3 8 13 1.6625 0.1850
-3 8 14 -0.2812 0.1236
-3 8 15 -0.8274 -0.2957
-3 8 16 -0.0612 -0.0208
-3 8 17 0.3602 0.1217
-3 8 18 -0.3593 -0.2614
-3 8 19 -0.1480 0.1777
-3 9 -2 -9.5613 -0.1358
-3 9 -1 -3.7487 -0.1271
-3 9 0 6.4134 0.2351
-3 9 1 -6.1838 0.1004
-3 9 2 0.5639 -0.2319
-3 9 3 12.6772 0.1665
-3 9 4 -0.5022 -0.0362
-3 9 5 -2.6136 -0.2826
-3 9 6 1.0650 0.0450
-3 9 7 -4.6389 0.0856
-3 9 8 -1.4192 -0.1505
-3 9 9 1.3755 0.1608
-3 9 10 0.8850 0.1380
-3 9 11 -0.7596 -0.1212
-3 9 12 -0.5162 -0.0152
-3 9 13 -0.4826 0.0047
-3 9 14 -0.7646 -0.0490
-3 9 15 0.6742 0.0182
-3 9 16 0.5325 -0.0296
-3 9 17 -0.7183 0.0241
-3 10 -2 -4.5495 -0.0905
-3 10 -1 -0.7395 -0.2509
-3 10 0 9.6397 0.1593
-3 10 1 -2.5878 -0.0980
-3 10 2 -2.6603 -0.1551
-3 10 3 1.3748 0.3864
-3 10 4 -8.1066 -0.1667
-3 10 5 -2.7160 -0.3163
-3 10 6 5.7712 0.2970
-3 10 7 1.4717 0.1326
-3 10 8 1.6953 -0.1604
-3 10 9 0.5670 0.0879
-3 10 10 -0.7882 -0.0962
-3 10 11 -1.2052 -0.2207
-3 10 12 0.8238 0.1397
-3 10 13 1.5930 0.1213
-3 10 14 -0.5213 -0.0034
-3 10 15 -0.5134 0.0003
-3 10 16 0.4266 -0.2169
-3 10 17 -0.2953 -0.0820
-3 10 18 -0.1024 0.1711
-3 11 -2 -3.5254 -0.0918
-3 11 -1 -0.7221 -0.0199
-3 11 0 2.9956 0.1193
-3 11 1 -8.3252 -0.1813
-3 11 2 -1.9120 -0.0400
-3 11 3 8.7743 0.2779
-3 11 4 2.3986 -0.0899
-3 11 5 1.0468 0.0874
-3 11 6 0.8254 0.2269
-3 11 7 -5.1175 -0.3299
-3 11 8 -2.1544 -0.1352
-3 11 9 0.5152 0.2593
-3 11 10 1.1038 -0.0276
-3 11 11 0.1178 -0.0209
-3 11 12 -0.1606 0.1579
-3 11 13 -0.4900 -0.1135
-3 11 14 -0.8681 0.0242
-3 11 15 0.7754 0.1733
-3 11 16 0.6968 -0.1838
-3 11 17 -0.9697 0.0298
-3 12 -2 -5.8328 -0.1440
-3 12 -1 -2.0158 0.0788
-3 12 0 6.9408 0.0679
-3 12 1 1.3813 0.0053
-3 12 2 0.8137 0.0878
-3 12 3 -0.1304 -0.0773
-3 12 4 -8.0052 -0.2609
-3 12 5 -3.1988 -0.0486
-3 12 6 4.0242 0.0366
-3 12 7 1.7234 0.0045
-3 12 8 2.0655 0.2200
-3 12 9 0.5936 -0.0193
-3 12 10 -1.6548 -0.2033
-3 12 11 -1.2394 0.0540
-3 12 12 1.1014 0.0212
-3 12 13 1.0274 -0.1664
-3 12 14 -0.6833 0.0276
-3 12 15 0.0586 0.0336
-3 12 16 0.1424 -0.1307
-3 13 -2 1.3265 -0.0135
-3 13 -1 1.1593 -0.0104
-3 13 0 -0.0126 -0.0641
-3 13 1 -7.4555 -0.0479
-3 13 2 -2.2827 0.0442
-3 13 3 5.8936 0.0348
-3 13 4 3.2722 0.1240
-3 13 5 2.2131 0.0521
-3 13 6 0.4358 -0.0398
-3 13 7 -4.4265 0.0185
-3 13 8 -1.4283 0.0151
-3 13 9 1.4298 -0.2069
-3 13 10 0.5311 -0.0029
-3 13 11 0.1130 0.2411
-3 13 12 0.2349 0.0237
-3 13 13 -0.4938 -0.0646
-3 13 14 -0.7003 0.0681
-3 13 15 0.5778 -0.0340
-3 13 16 0.3488 -0.1583
-3 14 -2 -5.2975 0.1976
-3 14 -1 -2.2681 -0.0320
-3 14 0 4.3783 -0.0093
-3 14 1 2.7728 0.0252
-3 14 2 2.3491 -0.1129
-3 14 3 -0.4215 -0.0034
-3 14 4 -6.4394 0.1949
-3 14 5 -2.7244 -0.1590
-3 14 6 2.6618 -0.1023
-3 14 7 0.8092 0.1337
-3 14 8 1.1159 -0.0125
-3 14 9 0.8000 -0.0500
-3 14 10 -1.8482 0.1364
-3 14 11 -0.8758 0.0046
-3 14 12 1.0506 -0.1584
-3 14 13 0.4065 -0.0799
-3 14 14 -0.2228 0.1131
-3 14 15 0.2951 0.2581
-3 15 -2 3.0832 0.0165
-3 15 -1 1.1827 -0.1017
-3 15 0 -0.7166 -0.0002
-3 15 1 -5.4927 0.0737
-3 15 2 -2.2940 -0.0982
-3 15 3 2.9580 -0.0546
-3 15 4 2.3498 0.1673
-3 15 5 1.8718 -0.1548
-3 15 6 0.8636 -0.0309
-3 15 7 -2.2890 0.1439
-3 15 8 -0.9921 -0.0948
-3 15 9 0.9035 -0.0665
-3 15 10 -0.0481 0.0715
-3 15 11 0.3977 -0.0038
-3 15 12 0.4775 0.0702
-3 15 13 -0.7743 -0.1419
-3 15 14 -0.3726 -0.2417
-3 15 15 0.5799 0.0824
-3 16 -2 -3.6354 0.0257
-3 16 -1 -2.2033 -0.0576
-3 16 0 3.2454 -0.0306
-3 16 1 2.3939 0.0165
-3 16 2 1.8881 0.0640
-3 16 3 0.1050 0.1090
-3 16 4 -3.2131 0.0777
-3 16 5 -1.9426 -0.1633
-3 16 6 0.7834 0.0335
-3 16 7 0.2858 -0.0236
-3 16 8 0.5569 -0.0724
-3 16 9 0.7798 0.2978
-3 16 10 -0.8946 0.0286
-3 16 11 -0.4903 -0.3224
-3 16 12 0.6305 0.1815
-3 16 13 -0.1188 0.0804
-3 16 14 -0.0514 0.0924
-3 17 -2 1.4723 0.0525
-3 17 -1 -0.0630 -0.0853
-3 17 0 0.5655 -0.1021
-3 17 1 -2.8929 0.0467
-3 17 2 -2.3240 -0.0054
-3 17 3 0.8569 -0.1241
-3 17 4 1.7263 0.0696
-3 17 5 0.9638 0.0235
-3 17 6 0.3247 -0.0593
-3 17 7 -0.3478 -0.0329
-3 17 8 -0.5763 0.1181
-3 17 9 -0.1786 0.0939
-3 17 10 -0.0723 -0.3882
-3 17 11 0.2888 -0.2080
-3 17 12 0.3691 0.5134
-3 17 13 -0.5901 -0.1149
-3 18 -2 -1.4190 -0.0683
-3 18 -1 -1.3272 0.0850
-3 18 0 1.6947 0.0552
-3 18 1 0.9036 0.1085
-3 18 2 0.8627 0.0618
-3 18 3 0.3507 -0.1032
-3 18 4 -1.0451 -0.0107
-3 18 5 -1.1577 0.0363
-3 18 6 -0.0616 -0.0761
-3 18 7 0.2740 -0.0524
-3 18 8 -0.0880 0.1192
-3 18 9 0.4835 0.2325
-3 18 10 0.2534 -0.1184
-3 18 11 -0.3868 -0.0750
-3 18 12 0.1841 0.2485
-3 18 13 -0.0665 -0.2168
-3 19 -2 -0.0081 0.0487
-3 19 -1 -0.5049 -0.0309
-3 19 0 1.2076 -0.0457
-3 19 1 -0.6449 0.0364
-3 19 2 -1.3366 0.0161
-3 19 3 0.0499 -0.0619
-3 19 4 1.0414 -0.0058
-3 19 5 0.4318 0.0591
-3 19 6 0.2368 -0.0743
-3 19 7 0.2902 0.0471
-3 19 8 -0.6126 0.1118
-3 19 9 -0.0245 -0.0528
-3 19 10 0.3209 -0.4934
-3 19 11 -0.4614 0.0144
-3 20 -2 -0.0590 -0.2746
-3 20 -1 -0.5586 0.1558
-3 20 0 0.3300 0.1532
-3 20 1 0.1985 -0.1367
-3 20 2 -0.3127 -0.0202
-3 20 3 -0.3810 0.0222
-3 20 4 0.3430 -0.1544
-3 20 5 -0.2217 0.1014
-3 20 6 -0.6093 0.1955
-3 20 7 -0.2606 0.0293
-3 20 8 -0.5028 -0.1908
-3 20 9 0.6034 0.1026
-3 20 10 0.7446 -0.0430
-3 21 -2 -0.3728 -0.0985
-3 21 -1 -0.3323 0.0596
-3 21 0 0.2952 0.1595
-3 21 1 0.7039 0.1425
-3 21 2 0.0160 -0.0360
-3 21 3 -0.5427 -0.2542
-3 21 4 0.4539 -0.0394
-3 21 5 0.4367 0.3028
-3 21 6 0.3567 -0.0901
-3 22 -1 0.0829 0.3464
-3 22 0 0.1683 -0.1654
-3 22 1 0.5239 -0.3301
-3 22 2 -0.7704 0.1498
-3 22 3 -1.1234 -0.0112
-3 22 4 0.8129 -0.0142
-3 23 -2 -0.4456 -0.0501
-3 23 -1 -0.2942 0.0770
-2 0 0 36.3875 1.0131
-2 0 2 38.5440 -0.4787
-2 0 4 -66.1457 -3.1231
-2 0 6 18.1551 2.8105
-2 0 8 5.8980 -0.2538
-2 0 10 -10.5108 -2.5080
-2 0 12 6.2092 1.8817
-2 0 14 -0.7108 0.1434
-2 0 16 -1.3945 -1.5992
-2 0 18 1.4923 1.2699
-2 0 20 -0.4296 -0.4972
-2 1 -1 14.2274 -0.7930
-2 1 0 -13.2782 -0.8070
-2 1 1 -68.8874 1.1442
-2 1 2 -10.3229 2.0878
-2 1 3 33.6067 0.6162
-2 1 4 13.0289 -2.0064
-2 1 5 28.0575 0.0351
-2 1 6 -3.6568 -0.9447
-2 1 7 -25.2105 -0.5343
-2 1 8 -1.7477 1.9010
-2 1 9 9.5875 0.5202
-2 1 10 2.0267 -1.2702
-2 1 11 1.9083 0.5460
-2 1 12 -0.1499 -1.1588
-2 1 13 -5.9109 -0.5727
-2 1 14 -0.3466 1.2844
-2 1 15 4.0975 -0.0430
-2 1 16 -0.2490 -0.5149
-2 1 17 -1.5611 0.6076
-2 1 18 0.2162 -0.8142
-2 1 19 -0.2565 -0.2218
-2 1 20 0.1195 0.6466
-2 2 -1 -12.2873 2.1414
-2 2 0 33.2958 -0.1981
-2 2 1 39.4997 -0.2301
-2 2 2 30.4435 -0.4761
-2 2 3 -13.9784 -1.4840
-2 2 4 -54.0185 -0.4558
-2 2 5 -6.4813 2.7654
-2 2 6 14.3714 0.7075
-2 2 7 6.0349 -1.0029
-2 2 8 6.1864 -0.2829
-2 2 9 -0.5818 -1.0847
-2 2 10 -9.5721 -0.4425
-2 2 11 -1.4984 2.1610
-2 2 12 5.3457 0.3515
-2 2 13 -0.7367 -0.5368
-2 2 14 -0.1646 -0.0517
-2 2 15 1.9494 -0.8107
-2 2 16 -1.6793 -0.2134
-2 2 17 -0.5124 1.2706
-2 2 18 1.6179 0.2553
-2 2 19 -0.5428 -0.3070
-2 2 20 -0.5935 -0.3553
-2 3 -1 6.7548 -0.1451
-2 3 0 -29.6912 0.0350
-2 3 1 -47.4634 0.6533
-2 3 2 -23.3221 -0.1297
-2 3 3 23.2309 -0.4646
-2 3 4 25.8744 -0.2626
-2 3 5 18.9834 0.0704
-2 3 6 -6.3765 -0.1046
-2 3 7 -17.4106 0.1324
-2 3 8 -3.4822 0.0920
-2 3 9 5.7064 -0.2990
-2 3 10 3.0339 0.1681
-2 3 11 2.3155 0.2678
-2 3 12 0.7924 -0.5578
-2 3 13 -4.8266 0.0886
-2 3 14 -0.7753 0.0369
-2 3 15 3.0537 -0.3541
-2 3 16 -0.8327 0.3961
-2 3 17 -1.0401 0.2089
-2 3 18 0.4608 -0.4809
-2 3 19 -0.2902 0.0512
-2 3 20 0.4964 -0.1266
-2 4 -1 -18.6661 -0.1305
-2 4 0 24.3314 0.0666
-2 4 1 51.3600 0.0341
-2 4 2 13.3705 -0.6013
-2 4 3 -13.4688 0.0776
-2 4 4 -26.8383 0.7840
-2 4 5 -9.3351 0.2026
-2 4 6 6.1587 -0.0817
-2 4 7 7.4182 -0.2175
-2 4 8 4.9647 -0.3448
-2 4 9 -0.7152 -0.1175
-2 4 10 -5.8199 0.5714
-2 4 11 -1.7377 0.2764
-2 4 12 2.9821 -0.3745
-2 4 13 -1.1906 -0.1775
-2 4 14 0.1938 -0.0686
-2 4 15 2.0274 0.0779
-2 4 16 -1.2814 0.4634
-2 4 17 0.0038 -0.0002
-2 4 18 1.0196 -0.2536
-2 4 19 -0.8335 -0.0415
-2 5 -1 0.6167 0.0548
-2 5 0 -24.1974 0.4799
-2 5 1 -19.4967 -0.7118
-2 5 2 -23.2685 -0.6558
-2 5 3 8.0531 0.5155
-2 5 4 17.4910 0.2889
-2 5 5 8.6692 -0.2018
-2 5 6 -1.2378 0.2775
-2 5 7 -7.7048 -0.4989
-2 5 8 -3.8618 -0.4834
-2 5 9 2.1842 0.4619
-2 5 10 1.8847 0.5001
-2 5 11 1.0992 -0.0429
-2 5 12 1.7807 0.0038
-2 5 13 -2.0473 -0.3119
-2 5 14 -0.4341 -0.3420
-2 5 15 1.3450 0.2863
-2 5 16 -1.4892 0.4281
-2 5 17 -0.2177 -0.0932
-2 5 18 0.5430 -0.1646
-2 5 19 -0.7604 -0.4006
-2 6 -1 -14.9831 -0.4100
-2 6 0 12.8677 0.3882
-2 6 1 32.8681 -0.2529
-2 6 2 0.1293 0.1435
-2 6 3 -1.1169 0.5169
-2 6 4 -3.8639 -0.4500
-2 6 5 -8.3267 -0.4555
-2 6 6 0.2408 0.5093
-2 6 7 3.3613 -0.0111
-2 6 8 1.3028 0.0177
-2 6 9 0.6117 0.3026
-2 6 10 -0.7932 -0.2905
-2 6 11 -2.1854 -0.4293
-2 6 12 0.1001 0.0835
-2 6 13 -0.8307 -0.0800
-2 6 14 0.0466 0.1640
-2 6 15 1.5966 0.4034
-2 6 16 -0.2203 -0.2238
-2 6 17 -0.0517 -0.4469
-2 6 18 0.2022 0.2460
-2 6 19 -0.0723 -0.0714
-2 7 -1 -1.5007 0.0823
-2 7 0 -5.4339 0.0266
-2 7 1 -1.7556 -0.3931
-2 7 2 -17.6736 0.1785
-2 7 3 -0.2221 0.4278
-2 7 4 4.9948 0.0120
-2 7 5 0.0987 0.1149
-2 7 6 3.8177 -0.1109
-2 7 7 0.0076 -0.6195
-2 7 8 -2.7198 0.0678
-2 7 9 -0.0487 0.4694
-2 7 10 1.3659 0.0935
-2 7 11 0.2294 0.0997
-2 7 12 1.4254 -0.0261
-2 7 13 0.1104 -0.2874
-2 7 14 -0.3889 0.1194
-2 7 15 0.2235 0.2190
-2 7 16 -0.9535 -0.0099
-2 7 17 -0.2252 0.0210
-2 7 18 0.0754 -0.0224
-2 7 19 -0.3643 -0.2756
-2 8 -1 -9.4918 0.3323
-2 8 0 3.7327 -0.0758
-2 8 1 9.0481 0.0089
-2 8 2 -4.0540 0.0021
-2 8 3 8.7959 -0.3051
-2 8 4 4.9367 -0.2453
-2 8 5 -6.0141 0.1658
-2 8 6 -1.0677 0.0207
-2 8 7 -0.9838 0.0739
-2 8 8 -1.0666 0.3069
-2 8 9 1.1193 -0.0842
-2 8 10 1.1902 -0.3683
-2 8 11 -1.9290 0.0009
-2 8 12 -1.2003 -0.0466
-2 8 13 -0.1007 -0.0995
-2 8 14 -0.0264 0.2073
-2 8 15 0.8678 0.1119
-2 8 16 0.4449 -0.1564
-2 8 17 -0.2452 -0.1258
-2 8 18 -0.1744 -0.0555
-2 8 19 0.5396 -0.1400
-2 9 -1 -2.6376 -0.0910
-2 9 0 7.9395 -0.1450
-2 9 1 4.1045 0.3849
-2 9 2 -11.3602 0.0067
-2 9 3 -1.6663 -0.0603
-2 9 4 -1.8943 0.2409
-2 9 5 -3.6371 0.0451
-2 9 6 5.5641 -0.2380
-2 9 7 2.7416 0.0505
-2 9 8 -0.9711 -0.0160
-2 9 9 -0.5404 -0.1163
-2 9 10 0.6316 0.1078
-2 9 11 -0.3090 0.1298
-2 9 12 0.9780 -0.0735
-2 9 13 1.1901 0.0782
-2 9 14 -0.9711 -0.0045
-2 9 15 -0.4199 -0.1199
-2 9 16 0.5443 0.0637
-2 9 17 -0.4206 -0.0345
-2 9 18 -0.5494 -0.0383
-2 10 -1 -6.9981 0.0355
-2 10 0 -0.4156 -0.1353
-2 10 1 -2.9811 0.1285
-2 10 2 -3.7742 -0.3848
-2 10 3 11.2170 0.0344
-2 10 4 5.8454 0.3676
-2 10 5 -4.0441 -0.2659
-2 10 6 -0.9924 -0.2241
-2 10 7 -2.9954 0.2758
-2 10 8 -1.5965 0.0005
-2 10 9 1.6185 -0.0027
-2 10 10 1.9005 0.1937
-2 10 11 -1.5416 -0.1278
-2 10 12 -1.6112 -0.2316
-2 10 13 0.7435 0.1326
-2 10 14 0.0589 0.1327
-2 10 15 -0.2219 0.0587
-2 10 16 0.5287 0.1197
-2 10 17 -0.1493 -0.1314
-2 10 18 -0.3713 -0.1938
-2 11 -1 -2.5527 -0.1406
-2 11 0 11.0679 -0.0015
-2 11 1 4.5274 0.1593
-2 11 2 -5.9926 -0.2828
-2 11 3 -1.9200 0.0162
-2 11 4 -5.2501 0.1737
-2 11 5 -3.5395 -0.1533
-2 11 6 6.3933 0.1604
-2 11 7 2.9371 0.1221
-2 11 8 -1.2023 -0.2927
-2 11 9 -0.9038 -0.0384
-2 11 10 0.0271 0.0275
-2 11 11 -0.7594 -0.1243
-2 11 12 0.6036 0.1925
-2 11 13 1.5399 0.0404
-2 11 14 -0.9711 -0.2712
-2 11 15 -0.4521 -0.0288
-2 11 16 1.0221 0.0153
-2 11 17 -0.3915 -0.1515
-2 12 -1 -4.1538 -0.0855
-2 12 0 -1.1709 0.0440
-2 12 1 -6.2586 0.1241
-2 12 2 -2.8441 0.0712
-2 12 3 9.7659 0.1284
-2 12 4 4.8110 0.0097
-2 12 5 -2.4661 -0.2125
-2 12 6 -0.6037 -0.0160
-2 12 7 -3.0060 -0.0198
-2 12 8 -1.7923 0.0614
-2 12 9 2.2943 0.2819
-2 12 10 2.5330 0.0049
-2 12 11 -1.1290 -0.1959
-2 12 12 -1.5877 0.0854
-2 12 13 0.6426 -0.0359
-2 12 14 -0.0868 0.0218
-2 12 15 0.0628 0.2094
-2 12 16 0.3940 -0.0189
-2 12 17 -1.0381 -0.0896
-2 13 -1 -1.3987 -0.0130
-2 13 0 9.5346 -0.0999
-2 13 1 3.3115 -0.1065
-2 13 2 -2.9838 -0.0394
-2 13 3 -1.3567 -0.0891
-2 13 4 -5.1483 -0.0073
-2 13 5 -2.6215 0.0861
-2 13 6 4.9438 0.1085
-2 13 7 1.8437 -0.0524
-2 13 8 -1.2028 -0.0205
-2 13 9 -0.4794 -0.0265
-2 13 10 -0.5359 -0.2523
-2 13 11 -0.8599 -0.0962
-2 13 12 0.4332 0.3646
-2 13 13 1.1438 0.1322
-2 13 14 -0.7286 -0.1088
-2 13 15 -0.0851 -0.0681
-2 13 16 0.7248 -0.1556
-2 14 -1 -2.0083 0.0512
-2 14 0 -1.4943 0.0219
-2 14 1 -5.7412 0.1681
-2 14 2 -1.4495 0.0796
-2 14 3 6.5822 -0.2422
-2 14 4 2.2121 0.1029
-2 14 5 -1.0566 0.1866
-2 14 6 0.6953 -0.2329
-2 14 7 -2.1484 -0.0830
-2 14 8 -1.2424 0.2021
-2 14 9 1.8328 -0.0379
-2 14 10 0.9488 0.0152
-2 14 11 -0.4659 0.1442
-2 14 12 -0.1936 -0.0897
-2 14 13 0.2511 -0.2982
-2 14 14 -0.6365 -0.1926
-2 14 15 0.2857 0.0786
-2 14 16 0.6463 0.2255
-2 15 -1 -0.6151 0.0723
-2 15 0 5.9173 -0.1256
-2 15 1 1.8665 0.0139
-2 15 2 -0.6886 0.1121
-2 15 3 -0.1244 -0.1537
-2 15 4 -3.6424 0.0148
-2 15 5 -1.5090 0.1285
-2 15 6 2.7819 -0.1353
-2 15 7 -0.1448 0.0432
-2 15 8 -0.4260 0.1753
-2 15 9 0.8601 -0.1519
-2 15 10 -0.6574 -0.0373
-2 15 11 -0.7399 0.0148
-2 15 12 0.3428 0.0360
-2 15 13 0.4498 0.3295
-2 15 14 -0.3924 0.1474
-2 15 15 0.0335 -0.0407
-2 16 -1 -1.6405 -0.0566
-2 16 0 -0.8807 -0.1009
-2 16 1 -3.2939 -0.0166
-2 16 2 -0.6889 -0.0603
-2 16 3 2.8916 -0.0588
-2 16 4 0.1452 0.1296
-2 16 5 0.1674 0.0881
-2 16 6 1.4634 -0.1002
-2 16 7 -1.6046 -0.0471
-2 16 8 -0.6186 -0.0717
-2 16 9 1.1171 -0.1258
-2 16 10 -0.3234 0.2125
-2 16 11 -0.4992 -0.0305
-2 16 12 0.6070 -0.1155
-2 16 13 0.3254 0.0372
-2 16 14 -0.5778 -0.3975
-2 17 -1 -0.4126 0.1341
-2 17 0 2.6149 -0.0449
-2 17 1 0.6743 0.0652
-2 17 2 0.3422 0.1142
-2 17 3 0.2817 -0.0528
-2 17 4 -1.9353 -0.0734
-2 17 5 -0.4832 0.0891
-2 17 6 1.2347 0.0410
-2 17 7 -0.6512 -0.1020
-2 17 8 -0.1201 0.0131
-2 17 9 0.4524 0.2076
-2 17 10 -0.0829 0.2716
-2 17 11 0.0074 -0.4065
-2 17 12 0.3253 -0.2286
-2 17 13 -0.2893 0.3022
-2 18 -1 -0.8158 -0.0776
-2 18 0 0.1007 -0.2054
-2 18 1 -1.3500 0.0278
-2 18 2 -0.0049 0.1160
-2 18 3 0.8866 0.0116
-2 18 4 -0.6766 -0.0713
-2 18 5 0.2411 -0.0170
-2 18 6 1.1420 -0.0263
-2 18 7 -0.5479 -0.1092
-2 18 8 -0.3170 -0.0505
-2 18 9 0.4307 0.0739
-2 18 10 0.0777 0.1323
-2 18 11 -0.7637 -0.2810
-2 18 12 0.1357 0.2682
-2 18 13 0.3087 0.4838
-2 19 -1 -0.2877 0.0466
-2 19 0 0.8094 -0.0890
-2 19 1 -0.1615 -0.0074
-2 19 2 0.1837 0.0965
-2 19 3 0.2473 0.0550
-2 19 4 -0.4568 -0.0949
-2 19 5 -0.1889 0.0168
-2 19 6 0.1262 0.0904
-2 19 7 -0.0686 0.0397
-2 19 8 -0.2160 0.0177
-2 19 9 -0.2895 0.1148
-2 19 10 0.4184 0.0154
-2 19 11 0.0948 -0.5534
-2 20 -1 0.0526 -0.0871
-2 20 0 0.0636 0.0705
-2 20 1 -0.4899 0.1252
-2 20 2 0.5326 0.0163
-2 20 3 0.1279 -0.0165
-2 20 4 -0.6485 -0.1177
-2 20 5 -0.0756 -0.0844
-2 20 6 0.7541 -0.0249
-2 20 7 0.4301 0.1280
-2 20 8 -0.6923 -0.0831
-2 20 9 -0.2400 -0.0552
-2 20 10 0.7713 0.1836
-2 21 -1 0.3234 -0.0755
-2 21 0 0.0145 -0.1044
-2 21 1 -0.3940 -0.0671
-2 21 2 0.1650 0.2598
-2 21 3 0.1948 0.0590
-2 21 4 0.3527 -0.3445
-2 21 5 -0.4101 0.0606
-2 21 6 -0.5226 0.2462
-2 21 7 0.4270 0.1051
-2 22 -1 -0.1859 0.1345
-2 22 0 -0.3562 0.3389
-2 22 1 0.1932 -0.2129
-2 22 2 0.4219 -0.0160
-2 22 3 -0.6888 0.0413
-2 22 4 0.0166 -0.2968
-1 0 1 -104.9560 0.2992
-1 0 3 83.0168 1.9910
-1 0 5 7.3223 -2.9978
-1 0 7 -23.7850 2.3712
-1 0 9 12.4413 1.1791
-1 0 11 0.8500 -2.3442
-1 0 13 -4.9615 1.2662
-1 0 15 2.6214 0.9597
-1 0 17 -1.3283 -1.4840
-1 0 19 0.6675 0.8550
-1 1 0 99.8030 -0.7974
-1 1 1 11.1692 -1.2366
-1 1 2 6.9480 0.5499
-1 1 3 -4.8178 2.9579
-1 1 4 -73.5156 -0.1453
-1 1 5 1.4173 -0.7073
-1 1 6 34.4738 -0.0729
-1 1 7 0.7747 -1.3653
-1 1 8 -2.1939 -0.7125
-1 1 9 0.1822 2.1879
-1 1 10 -9.8304 -0.0723
-1 1 11 -1.1902 -0.0888
-1 1 12 7.2224 0.5429
-1 1 13 0.1241 -1.0718
-1 1 14 -1.7279 -0.5198
-1 1 15 0.5976 1.2512
-1 1 16 0.1039 -0.2601
-1 1 17 -0.4267 0.2444
-1 1 18 0.4497 0.4156
-1 1 19 0.0044 -0.6977
-1 1 20 -0.3579 0.0267
-1 2 0 -28.5670 1.3359
-1 2 1 -84.7630 -0.5712
-1 2 2 2.1291 0.1176
-1 2 3 66.2580 0.1381
-1 2 4 -0.0609 -2.5932
-1 2 5 5.9921 -0.4746
-1 2 6 0.3186 2.1871
-1 2 7 -20.7532 0.8421
-1 2 8 -2.7319 -0.2325
-1 2 9 11.9273 -0.0778
-1 2 10 1.3535 -1.9587
-1 2 11 -0.1017 -0.3184
-1 2 12 2.2601 1.5021
-1 2 13 -4.6683 0.3840
-1 2 14 -2.2189 -0.0634
-1 2 15 3.0168 -0.0748
-1 2 16 0.6543 -1.3760
-1 2 17 -1.4156 -0.1252
-1 2 18 0.1293 0.8864
-1 2 19 0.2690 0.2780
-1 2 20 0.1937 -0.0812
-1 3 0 65.4791 -0.1656
-1 3 1 25.0483 0.4658
-1 3 2 3.1812 1.0175
-1 3 3 -8.5255 0.4281
-1 3 4 -43.9484 -0.3916
-1 3 5 2.2012 -0.1306
-1 3 6 20.8798 -0.0304
-1 3 7 1.3841 -0.1476
-1 3 8 -0.4033 0.2374
-1 3 9 1.2203 0.1905
-1 3 10 -7.3971 -0.3412
-1 3 11 -3.1359 0.3167
-1 3 12 5.4682 0.1719
-1 3 13 -0.1666 -0.2945
-1 3 14 -1.0545 0.1500
-1 3 15 1.8745 -0.0464
-1 3 16 -0.2285 -0.2559
-1 3 17 -1.0231 0.6509
-1 3 18 0.5331 0.1882
-1 3 19 -0.2546 -0.3960
-1 3 20 -0.0993 -0.1371
-1 4 0 -35.7634 0.1249
-1 4 1 -40.0163 0.0532
-1 4 2 0.1434 -0.3851
-1 4 3 30.1332 -0.9899
-1 4 4 -0.6609 -0.0491
-1 4 5 3.0749 0.4090
-1 4 6 1.5766 0.2663
-1 4 7 -11.0017 0.0855
-1 4 8 -3.8949 -0.0744
-1 4 9 6.3550 -0.5461
-1 4 10 1.5002 -0.2184
-1 4 11 0.4705 0.5151
-1 4 12 3.5018 0.3607
-1 4 13 -3.8226 -0.2153
-1 4 14 -2.4742 -0.1537
-1 4 15 2.6877 -0.2828
-1 4 16 -0.2610 -0.1364
-1 4 17 -1.2565 0.3642
-1 4 18 0.9822 0.2282
-1 4 19 -0.4431 -0.1338
-1 5 0 22.7195 0.3346
-1 5 1 23.9300 0.5913
-1 5 2 1.2798 -0.4796
-1 5 3 -4.1021 -0.4619
-1 5 4 -13.1223 0.6539
-1 5 5 0.4798 -0.0053
-1 5 6 6.0210 0.2158
-1 5 7 0.1145 0.3745
-1 5 8 1.0933 -0.5013
-1 5 9 2.4805 -0.5906
-1 5 10 -3.4392 0.3213
-1 5 11 -3.5273 0.2173
-1 5 12 2.4224 0.2195
-1 5 13 -1.0804 0.0567
-1 5 14 -0.4312 -0.4112
-1 5 15 2.6668 -0.3654
-1 5 16 0.1038 0.2821
-1 5 17 -0.7655 0.2349
-1 5 18 0.5104 0.1660
-1 5 19 -0.9185 -0.2654
-1 6 0 -19.7446 0.1137
-1 6 1 -2.5178 0.1897
-1 6 2 -6.7925 -0.4550
-1 6 3 1.2283 0.1896
-1 6 4 1.0378 0.5729
-1 6 5 1.5542 -0.6838
-1 6 6 2.0507 -0.2111
-1 6 7 -1.6328 0.3116
-1 6 8 -2.6266 -0.1712
-1 6 9 -0.2074 0.1226
-1 6 10 0.6452 0.5061
-1 6 11 1.5149 -0.2353
-1 6 12 3.4338 -0.1326
-1 6 13 -1.8732 -0.0422
-1 6 14 -1.9739 -0.1660
-1 6 15 1.0478 0.2637
-1 6 16 -0.6241 0.5012
-1 6 17 -0.7470 -0.2519
-1 6 18 0.5922 -0.0304
-1 6 19 -0.7242 0.0934
-1 7 0 -3.2629 0.1607
-1 7 1 14.5580 -0.2675
-1 7 2 -0.0268 -0.5595
-1 7 3 2.1967 0.1714
-1 7 4 2.6560 0.3358
-1 7 5 -2.6705 -0.0433
-1 7 6 -1.4238 0.2815
-1 7 7 -0.7485 -0.0082
-1 7 8 0.6939 -0.5881
-1 7 9 2.1508 -0.1240
-1 7 10 -0.1771 0.2385
-1 7 11 -2.6304 0.0529
-1 7 12 0.2238 0.2153
-1 7 13 -0.8830 -0.1334
-1 7 14 -0.0943 -0.3572
-1 7 15 1.9235 -0.0461
-1 7 16 0.0923 0.0943
-1 7 17 0.0214 -0.0371
-1 7 18 0.6696 0.1699
-1 7 19 -1.3161 -0.4896
-1 8 0 -0.8934 0.2171
-1 8 1 11.4729 0.0688
-1 8 2 -11.4401 0.2145
-1 8 3 -8.1332 0.2161
-1 8 4 2.2774 -0.3002
-1 8 5 0.1588 -0.1181
-1 8 6 3.3544 0.0605
-1 8 7 2.3453 -0.0361
-1 8 8 -2.2920 0.1147
-1 8 9 -2.1345 0.3545
-1 8 10 1.2633 -0.0797
-1 8 11 0.7946 -0.2025
-1 8 12 1.3970 0.1141
-1 8 13 -0.2099 -0.1359
-1 8 14 -1.0991 -0.1311
-1 8 15 0.1774 0.3505
-1 8 16 -0.2553 0.2042
-1 8 17 -0.2786 -0.1482
-1 8 18 0.1006 0.1724
-1 9 0 -8.7971 -0.2085
-1 9 1 6.6315 -0.1275
-1 9 2 -2.7008 0.1137
-1 9 3 6.1001 -0.0357
-1 9 4 7.9872 -0.1576
-1 9 5 -5.6444 0.2470
-1 9 6 -3.8611 -0.1011
-1 9 7 0.2513 -0.0984
-1 9 8 0.1092 0.0477
-1 9 9 0.5568 -0.0907
-1 9 10 1.6549 -0.0819
-1 9 11 -1.3501 0.1128
-1 9 12 -1.1693 -0.0083
-1 9 13 0.1248 0.0279
-1 9 14 0.3679 0.1257
-1 9 15 0.7116 -0.0165
-1 9 16 -0.2891 -0.1653
-1 9 17 -0.1980 -0.0630
-1 9 18 0.3324 0.1064
-1 10 0 7.1187 -0.0029
-1 10 1 10.6693 0.1338
-1 10 2 -11.3292 -0.0131
-1 10 3 -6.8056 -0.3048
-1 10 4 1.9413 0.1212
-1 10 5 -1.4585 0.3992
-1 10 6 3.8612 -0.3375
-1 10 7 3.6919 -0.0952
-1 10 8 -2.2622 0.2087
-1 10 9 -3.0743 -0.0851
-1 10 10 1.5963 0.0426
-1 10 11 0.9993 0.1309
-1 10 12 -0.2091 -0.1743
-1 10 13 0.2365 -0.0966
-1 10 14 -0.4834 -0.1091
-1 10 15 -0.2591 -0.0259
-1 10 16 0.2821 0.1846
-1 10 17 0.5026 0.0541
-1 10 18 0.1225 -0.0607
-1 11 0 -6.6097 -0.1301
-1 11 1 3.1524 0.1675
-1 11 2 -2.4516 0.0852
-1 11 3 7.0785 -0.2201
-1 11 4 6.8653 0.0555
-1 11 5 -6.2263 0.1188
-1 11 6 -3.4667 -0.1896
-1 11 7 1.3141 0.1663
-1 11 8 0.3757 0.1555
-1 11 9 -0.1571 -0.1827
-1 11 10 1.8155 0.0777
-1 11 11 -0.5777 -0.0199
-1 11 12 -1.7846 -0.1645
-1 11 13 0.6182 0.2475
-1 11 14 0.4580 0.1069
-1 11 15 0.0199 -0.0205
-1 11 16 0.0474 0.1482
-1 11 17 -0.6471 -0.2027
-1 12 0 8.2169 -0.1118
-1 12 1 6.5606 -0.0657
-1 12 2 -9.4927 -0.0347
-1 12 3 -4.1245 0.0270
-1 12 4 1.4381 0.1791
-1 12 5 -1.3446 -0.0217
-1 12 6 2.9820 -0.1763
-1 12 7 2.5239 -0.1098
-1 12 8 -2.3219 -0.0925
-1 12 9 -2.5452 0.0376
-1 12 10 1.5282 0.2329
-1 12 11 1.0967 -0.0802
-1 12 12 -0.8764 -0.1273
-1 12 13 0.5015 0.1388
-1 12 14 0.0121 -0.0616
-1 12 15 -0.5870 -0.1533
-1 12 16 0.4071 0.1030
-1 12 17 0.5116 -0.1961
-1 13 0 -3.7126 0.0998
-1 13 1 0.9704 -0.0175
-1 13 2 -1.2145 -0.0083
-1 13 3 6.1394 -0.0133
-1 13 4 3.2509 -0.0295
-1 13 5 -4.9522 -0.0532
-1 13 6 -0.9523 0.1755
-1 13 7 1.4793 0.0892
-1 13 8 -0.0890 -0.0104
-1 13 9 0.2254 0.1428
-1 13 10 1.1019 -0.0217
-1 13 11 -0.5500 -0.3150
-1 13 12 -1.3632 -0.0734
-1 13 13 0.8339 0.1342
-1 13 14 0.2170 0.0259
-1 13 15 -0.4831 -0.0055
-1 13 16 0.3346 0.2670
-1 14 0 6.5534 -0.0766
-1 14 1 2.4231 -0.0502
-1 14 2 -6.2233 0.2362
-1 14 3 -0.6100 -0.0023
-1 14 4 0.8547 -0.2046
-1 14 5 -1.6506 0.0943
-1 14 6 2.1012 0.1166
-1 14 7 0.9486 -0.3112
-1 14 8 -2.1633 -0.1060
-1 14 9 -0.7963 0.2201
-1 14 10 1.1983 -0.0532
-1 14 11 0.5334 0.0712
-1 14 12 -1.0584 0.2104
-1 14 13 0.2245 0.0069
-1 14 14 0.4727 0.0025
-1 14 15 -0.0007 -0.2431
-1 14 16 0.0522 0.0221
-1 15 0 -0.9393 0.1183
-1 15 1 -0.3069 -0.1277
-1 15 2 -1.2373 0.0073
-1 15 3 3.8414 0.0505
-1 15 4 0.7842 -0.1128
-1 15 5 -3.1945 0.0192
-1 15 6 0.9450 0.0858
-1 15 7 0.7882 -0.0555
-1 15 8 -0.5666 0.0699
-1 15 9 0.7327 0.1789
-1 15 10 0.3377 -0.1869
-1 15 11 -0.5452 -0.1639
-1 15 12 -0.4246 -0.1247
-1 15 13 0.7732 0.0953
-1 15 14 -0.0440 0.2667
-1 15 15 -0.6541 -0.1984
-1 16 0 3.4768 0.0232
-1 16 1 0.2955 -0.0238
-1 16 2 -2.8112 0.0231
-1 16 3 1.1976 -0.0532
-1 16 4 0.3269 -0.0633
-1 16 5 -1.3207 0.1795
-1 16 6 1.5613 0.0672
-1 16 7 -0.0377 -0.0295
-1 16 8 -1.1699 -0.0548
-1 16 9 -0.0057 -0.1729
-1 16 10 0.0954 -0.0082
-1 16 11 0.1790 0.3434
-1 16 12 -0.2476 -0.1490
-1 16 13 -0.1559 -0.0903
-1 16 14 0.1832 0.0460
-1 17 0 0.4641 0.0630
-1 17 1 -0.4119 -0.0987
-1 17 2 -0.7362 0.0363
-1 17 3 1.8147 0.0667
-1 17 4 -0.4784 -0.1438
-1 17 5 -1.6499 0.0167
-1 17 6 0.8833 -0.0238
-1 17 7 -0.2166 -0.0695
-1 17 8 0.1182 -0.0090
-1 17 9 0.8927 0.0022
-1 17 10 -0.2159 0.2407
-1 17 11 -0.3746 0.2100
-1 17 12 0.3577 -0.3640
-1 17 13 0.2016 0.1581
-1 17 14 -0.0696 0.4239
-1 18 0 1.4069 -0.0302
-1 18 1 -0.2219 -0.1987
-1 18 2 -1.1043 0.0003
-1 18 3 1.0073 0.1634
-1 18 4 0.0687 -0.0343
-1 18 5 -0.0600 0.0937
-1 18 6 1.0853 0.0955
-1 18 7 -0.6566 -0.0400
-1 18 8 -0.3966 -0.1225
-1 18 9 0.1941 -0.1324
-1 18 10 -0.1638 0.1264
-1 18 11 -0.3500 -0.1150
-1 18 12 0.2546 -0.4393
-1 18 13 -0.1483 0.1100
-1 19 0 0.8663 0.0863
-1 19 1 0.0117 -0.0957
-1 19 2 -0.5053 -0.0741
-1 19 3 0.2746 0.1658
-1 19 4 -0.7297 -0.0542
-1 19 5 -0.2135 -0.1163
-1 19 6 0.3118 0.0142
-1 19 7 -0.5700 0.0628
-1 19 8 0.2670 -0.0768
-1 19 9 0.1309 0.0237
-1 19 10 -0.0834 0.4371
-1 19 11 0.0964 -0.0012
-1 19 12 0.7034 -0.1508
-1 20 0 0.4682 -0.0827
-1 20 1 -0.6060 0.0232
-1 20 2 -0.2605 0.0470
-1 20 3 1.0231 0.1294
-1 20 4 0.0226 -0.0348
-1 20 5 0.1296 -0.1453
-1 20 6 0.3157 -0.0994
-1 20 7 -0.2063 0.1635
-1 20 8 0.1785 -0.0360
-1 20 9 0.1354 -0.1308
-1 20 10 0.0860 0.2232
-1 21 0 0.4505 0.0751
-1 21 1 0.1866 -0.1262
-1 21 2 -0.2875 -0.1643
-1 21 3 -0.3738 0.3376
-1 21 4 -0.5713 0.1347
-1 21 5 0.3006 -0.2472
-1 21 6 0.0725 -0.0922
-1 21 7 -0.3707 0.4060
-1 22 0 0.0283 0.2571
-1 22 1 -0.4138 0.1845
-1 22 2 0.2137 -0.1488
-1 22 3 0.5099 0.0924
-1 22 4 -0.1611 -0.1224
-1 22 5 -0.0571 -0.3713
0 0 2 -46.4733 -1.2808
0 0 4 -42.7787 2.2831
0 0 6 37.6176 -3.4267
0 0 8 -11.4517 0.7002
0 0 10 -5.6609 1.7416
0 0 12 5.7472 -2.4149
0 0 14 -1.1489 0.1894
0 0 16 -0.4191 1.2317
0 0 18 0.3590 -1.3710
0 0 20 -0.0899 0.6463
0 1 1 -71.2747 -1.0112
0 1 2 -1.1944 -2.1378
0 1 3 90.5242 0.8015
0 1 4 -6.5327 2.0923
0 1 5 -23.6747 0.3407
0 1 6 3.5517 0.0013
0 1 7 -10.8268 0.4708
0 1 8 -3.3039 -2.1859
0 1 9 14.6014 -0.3580
0 1 10 2.1396 1.2288
0 1 11 -4.2040 -0.0653
0 1 12 0.1708 0.2427
0 1 13 -1.6929 0.7203
0 1 14 -1.0268 -1.4495
0 1 15 1.3524 -0.0925
0 1 16 0.6722 0.5873
0 1 17 -0.3107 -0.4319
0 1 18 0.1957 0.3941
0 1 19 -0.2571 0.3364
0 1 20 -0.3495 -0.9110
0 2 0 113.4305 1.4636
0 2 1 -6.5100 0.6546
0 2 2 -36.7503 -0.2275
0 2 3 15.6139 1.3432
0 2 4 -34.8955 -0.0813
0 2 5 -3.3806 -2.6056
0 2 6 30.5458 -0.8003
0 2 7 2.3756 1.7051
0 2 8 -9.0299 0.5336
0 2 9 0.4415 0.9725
0 2 10 -5.3884 0.1102
0 2 11 -2.4979 -1.8673
0 2 12 6.0118 -0.5610
0 2 13 1.0738 1.1357
0 2 14 -1.8853 0.2747
0 2 15 0.3179 0.7258
0 2 16 0.3353 0.0234
0 2 17 -0.8691 -1.2716
0 2 18 0.1346 -0.2121
0 2 19 0.3517 0.7630
0 2 20 -0.0096 0.3890
0 3 1 -46.0423 -1.2293
0 3 2 -5.7198 0.2257
0 3 3 55.9579 0.9599
0 3 4 -12.5847 0.2673
0 3 5 -13.5329 -0.2647
0 3 6 8.0641 -0.0276
0 3 7 -7.3486 -0.0486
0 3 8 -7.0937 -0.3285
0 3 9 8.9917 0.1699
0 3 10 2.9683 -0.0878
0 3 11 -2.0399 -0.3152
0 3 12 2.3554 0.3356
0 3 13 -2.3664 0.1084
0 3 14 -2.7930 -0.2789
0 3 15 1.5848 0.1645
0 3 16 1.1559 -0.3330
0 3 17 -0.8260 -0.2662
0 3 18 0.3683 0.5432
0 3 19 -0.1414 0.1397
0 4 0 52.9659 0.7117
0 4 1 -6.0916 0.0280
0 4 2 -14.4340 0.9419
0 4 3 21.5270 -0.1506
0 4 4 -18.9597 -0.8208
0 4 5 -6.2913 -0.1569
0 4 6 15.6742 0.2186
0 4 7 1.2751 0.1553
0 4 8 -4.4778 0.4908
0 4 9 4.4433 0.0732
0 4 10 -3.8843 -0.5266
0 4 11 -5.7459 -0.2718
0 4 12 5.5640 0.4735
0 4 13 1.1597 0.2128
0 4 14 -2.5199 0.0332
0 4 15 1.3174 -0.0031
0 4 16 1.0002 -0.3840
0 4 17 -1.2096 -0.1297
0 4 18 0.5853 0.3322
0 4 19 0.0624 0.0414
0 5 1 -14.3919 0.1655
0 5 2 -9.1535 0.6638
0 5 3 16.0872 -0.7499
0 5 4 -9.3863 -0.4139
0 5 5 -2.3185 0.1220
0 5 6 8.6953 -0.0231
0 5 7 -3.4923 0.3824
0 5 8 -7.6273 0.5832
0 5 9 4.0365 -0.5862
0 5 10 2.3053 -0.5200
0 5 11 -1.5209 -0.0273
0 5 12 3.5475 0.2204
0 5 13 -1.6565 0.3208
0 5 14 -2.8953 0.2834
0 5 15 1.3010 -0.3882
0 5 16 0.6499 -0.4127
0 5 17 -1.1855 0.1676
0 5 18 0.5159 0.4281
0 5 19 -0.5368 0.2457
0 6 0 1.3608 -0.2181
0 6 1 0.6601 0.2235
0 6 2 2.1565 0.0120
0 6 3 14.6684 -0.5012
0 6 4 -5.0532 0.6629
0 6 5 -6.3598 0.4273
0 6 6 2.9023 -0.5789
0 6 7 1.2321 -0.1908
0 6 8 -0.6334 0.1954
0 6 9 3.9536 -0.3647
0 6 10 -2.0325 0.2380
0 6 11 -5.4103 0.3704
0 6 12 3.8364 -0.0608
0 6 13 0.9601 -0.1530
0 6 14 -1.9438 -0.0980
0 6 15 1.3129 -0.3157
0 6 16 0.7437 0.1124
0 6 17 -1.0724 0.2677
0 6 18 1.1499 -0.0272
0 6 19 -0.3259 -0.1987
0 7 1 4.6345 0.4736
0 7 2 -8.1764 -0.2783
0 7 3 -4.5426 -0.5745
0 7 4 -3.2288 0.1647
0 7 5 1.7919 0.1105
0 7 6 5.7280 0.0084
0 7 7 -0.3063 0.4120
0 7 8 -5.7449 0.1228
0 7 9 0.6852 -0.4266
0 7 10 2.8925 -0.1154
0 7 11 -0.7967 -0.0192
0 7 12 2.0203 0.1925
0 7 13 -1.1580 0.3004
0 7 14 -2.1357 -0.0807
0 7 15 1.2644 -0.2889
0 7 16 0.7151 0.0710
0 7 17 -1.1385 0.0667
0 7 18 0.5443 0.2501
0 7 19 -0.6971 0.1157
0 8 0 -16.6120 -0.1845
0 8 1 7.4821 0.0925
0 8 2 5.1576 -0.1832
0 8 3 4.1274 0.2789
0 8 4 2.6652 0.1669
0 8 5 -4.2795 -0.2458
0 8 6 -2.7985 -0.1433
0 8 7 2.3077 -0.0481
0 8 8 1.3968 -0.2180
0 8 9 0.4326 0.1287
0 8 10 -0.7878 0.2812
0 8 11 -3.0234 -0.0806
0 8 12 1.6868 -0.0313
0 8 13 0.9517 0.0104
0 8 14 -1.0775 -0.2614
0 8 15 0.5305 -0.0400
0 8 16 0.3775 0.3401
0 8 17 -0.8880 -0.0851
0 8 18 0.4069 -0.1067
0 9 1 8.9463 -0.0155
0 9 2 -8.0734 -0.1220
0 9 3 -9.0076 0.1829
0 9 4 3.5037 -0.0917
0 9 5 2.1062 0.0905
0 9 6 0.9089 0.1855
0 9 7 0.6130 -0.0271
0 9 8 -2.7711 -0.0247
0 9 9 -1.2462 0.1196
0 9 10 2.6614 -0.1642
0 9 11 0.2958 -0.0815
0 9 12 0.6932 0.0840
0 9 13 -0.4830 0.0104
0 9 14 -1.3084 0.0218
0 9 15 0.7033 0.0212
0 9 16 0.6886 -0.0734
0 9 17 -0.0150 0.0246
0 10 0 -14.6636 0.0027
0 10 1 9.7172 0.0383
0 10 2 3.8165 0.1738
0 10 3 -0.2802 -0.0891
0 10 4 4.2193 -0.4453
0 10 5 -4.1726 0.2893
0 10 6 -3.6059 0.2355
0 10 7 3.6432 -0.3560
0 10 8 2.1750 -0.1075
0 10 9 -1.5378 0.1738
0 10 10 0.0804 -0.1120
0 10 11 -1.2841 0.1570
0 10 12 -0.3219 0.2396
0 10 13 0.6724 -0.1218
0 10 14 -0.0133 -0.2522
0 10 15 0.0165 -0.0584
0 10 16 -0.6022 0.1047
0 10 17 -0.2807 0.2949
0 10 18 0.1852 0.0587
0 11 1 6.7215 -0.0994
0 11 2 -8.3476 0.2318
0 11 3 -7.8182 -0.0137
0 11 4 6.9236 -0.2251
0 11 5 2.3113 0.1873
0 11 6 -2.0209 -0.0214
0 11 7 0.3472 -0.2094
0 11 8 -1.1982 0.2165
0 11 9 -2.3190 0.1350
0 11 10 2.3393 -0.1451
0 11 11 1.3444 -0.0018
0 11 12 -0.6297 -0.1665
0 11 13 -0.2901 -0.0970
0 11 14 -0.1142 0.2566
0 11 15 0.4186 0.1377
0 11 16 0.1898 -0.1704
0 11 17 0.5763 0.0356
0 12 0 -8.8234 0.0217
0 12 1 8.7237 -0.0746
0 12 2 2.5468 0.0228
0 12 3 -1.4896 -0.1448
0 12 4 2.6909 0.0675
0 12 5 -3.4412 0.2305
0 12 6 -2.7201 0.0606
0 12 7 4.1170 -0.0353
0 12 8 2.2291 -0.0934
0 12 9 -2.6270 -0.2257
0 12 10 0.1491 0.1100
0 12 11 0.4133 0.2025
0 12 12 -1.0367 -0.0489
0 12 13 0.2980 0.0255
0 12 14 0.6886 0.0031
0 12 15 -0.3178 -0.1800
0 12 16 -1.1298 -0.0671
0 12 17 0.2913 0.2524
0 13 1 3.3069 -0.0039
0 13 2 -5.7633 0.0474
0 13 3 -3.6713 -0.1392
0 13 4 5.7010 -0.0030
0 13 5 1.2312 -0.0680
0 13 6 -2.6124 -0.1096
0 13 7 0.0725 0.0292
0 13 8 -0.3374 0.0366
0 13 9 -1.8624 -0.0256
0 13 10 1.6648 0.2305
0 13 11 1.5944 0.0211
0 13 12 -1.3786 -0.2612
0 13 13 -0.7417 -0.1122
0 13 14 0.3632 0.1023
0 13 15 0.5194 0.0452
0 13 16 0.0879 0.0976
0 14 0 -3.0412 -0.0130
0 14 1 5.6815 -0.2082
0 14 2 0.3485 0.0502
0 14 3 -1.8014 0.2633
0 14 4 0.8441 0.0356
0 14 5 -1.6865 -0.1391
0 14 6 -0.7215 0.1797
0 14 7 2.8402 0.0673
0 14 8 1.1205 -0.2386
0 14 9 -1.9673 -0.0003
0 14 10 -0.1160 0.1509
0 14 11 0.9068 -0.1159
0 14 12 -0.6172 -0.0188
0 14 13 0.1993 0.1106
0 14 14 0.6142 0.2684
0 14 15 -0.1888 -0.0064
0 14 16 -0.5009 -0.1456
0 15 1 0.8471 0.0796
0 15 2 -2.8968 -0.1214
0 15 3 0.0413 0.0350
0 15 4 3.3146 -0.0431
0 15 5 -0.2044 -0.1705
0 15 6 -1.2836 0.0818
0 15 7 -0.3536 0.1000
0 15 8 -0.7190 -0.1174
0 15 9 -0.3983 0.0747
0 15 10 0.9972 0.0562
0 15 11 0.6415 -0.0898
0 15 12 -1.0636 -0.1097
0 15 13 -0.2771 -0.2132
0 15 14 0.3329 0.0912
0 15 15 -0.1434 -0.1963
0 16 0 0.1617 0.0391
0 16 1 2.3879 0.0425
0 16 2 -0.7921 -0.0536
0 16 3 -0.7118 0.0914
0 16 4 -0.1437 -0.1236
0 16 5 -1.4887 -0.0396
0 16 6 0.5335 0.1393
0 16 7 1.4334 0.0220
0 16 8 0.5140 -0.0446
0 16 9 -0.1877 0.0504
0 16 10 -0.5165 -0.1456
0 16 11 0.0899 0.1963
0 16 12 0.0649 0.2126
0 16 13 0.0741 -0.1022
0 16 14 0.1960 0.4031
0 17 1 -0.2590 0.0859
0 17 2 -1.2153 -0.0932
0 17 3 1.2882 0.1471
0 17 4 1.5116 -0.0255
0 17 5 -0.5417 -0.0622
0 17 6 0.5032 0.0442
0 17 7 -0.7094 0.0124
0 17 8 -1.3787 -0.0981
0 17 9 0.3973 -0.0666
0 17 10 0.5921 -0.0429
0 17 11 -0.2384 0.2025
0 17 12 -0.2511 -0.2705
0 17 13 0.3042 -0.3807
0 18 0 0.6847 0.0983
0 18 1 1.1100 0.0031
0 18 2 -0.4805 -0.2333
0 18 3 -0.3122 -0.0116
0 18 4 -1.0184 0.0133
0 18 5 -1.2708 -0.0067
0 18 6 1.0311 0.0500
0 18 7 0.3692 0.1728
0 18 8 0.2295 0.0760
0 18 9 0.6597 -0.2459
0 18 10 -0.4732 -0.1007
0 18 11 -0.5186 0.3675
0 18 12 0.4743 -0.0995
0 19 1 -0.4478 0.0966
0 19 2 -0.3225 0.0022
0 19 3 1.5380 0.0251
0 19 4 0.4983 0.0723
0 19 5 -0.2812 -0.0771
0 19 6 0.9552 -0.1367
0 19 7 -0.6196 0.0512
0 19 8 -0.7763 0.0286
0 19 9 0.4338 -0.2071
0 19 10 0.0308 0.2820
0 19 11 -0.5309 0.4532
0 20 0 0.6480 -0.0669
0 20 1 0.4878 -0.0933
0 20 2 -0.6870 -0.0346
0 20 3 -0.1564 -0.0135
0 20 4 -0.9170 0.1726
0 20 5 -0.6317 0.1173
0 20 6 0.6671 -0.0669
0 20 7 -0.2759 -0.0641
0 20 8 -0.2685 -0.0211
0 20 9 0.5676 -0.2775
0 20 10 0.3438 -0.0355
0 21 1 -0.0252 0.0913
0 21 2 -0.1526 -0.2209
0 21 3 0.9197 -0.1390
0 21 4 0.1823 0.3212
0 21 5 0.0210 -0.1019
0 21 6 0.4084 -0.3022
0 21 7 -0.0501 0.2135
0 21 8 -0.0522 0.3455
0 21 9 0.0105 0.0644
0 22 0 0.2183 -0.2216
0 22 1 -0.1352 0.3129
0 22 2 -0.5547 0.1355
0 22 3 0.1724 -0.0579
0 22 4 -0.0914 0.2438
0 22 5 -0.0914 -0.1101
0 22 6 -0.1157 -0.3710
0 23 2 -0.0172 -0.3703
1 0 1 -14.8006 0.4431
1 0 3 53.5014 -1.0218
1 0 5 -29.3818 3.4189
1 0 7 1.7952 -2.1464
1 0 9 7.9493 -0.1978
1 0 11 -2.3593 2.5590
1 0 13 -1.6146 -1.4032
1 0 15 1.5737 -0.3978
1 0 17 -0.6872 1.5358
1 0 19 0.2372 -0.9207
1 1 1 -3.2258 0.5574
1 1 2 -57.5381 -1.1524
1 1 3 16.1218 -2.3780
1 1 4 -0.4772 -0.3454
1 1 5 -6.6185 1.4570
1 1 6 18.2972 -0.1236
1 1 7 2.4108 1.1408
1 1 8 -10.2433 0.2616
1 1 9 0.6625 -1.9261
1 1 10 -1.6745 -0.4213
1 1 11 -2.0909 0.9049
1 1 12 3.3128 -0.5245
1 1 13 1.5031 1.0012
1 1 14 -0.9899 0.4355
1 1 15 -0.5111 -1.1483
1 1 16 -0.1463 0.1085
1 1 17 -0.1294 0.3060
1 1 18 0.1878 -0.4618
1 1 19 0.1328 0.6766
1 2 1 -12.7871 0.7711
1 2 2 -25.2454 -0.5290
1 2 3 43.8703 0.1443
1 2 4 -4.6599 2.2693
1 2 5 -24.0712 0.3856
1 2 6 5.6084 -2.6682
1 2 7 2.0574 -0.5366
1 2 8 -5.0300 0.6345
1 2 9 5.7763 0.3050
1 2 10 2.6554 1.4296
1 2 11 -2.2740 0.4400
1 2 12 0.1585 -1.8890
1 2 13 -0.9079 -0.4729
1 2 14 -0.9362 0.3705
1 2 15 1.0650 0.1338
1 2 16 0.7409 0.9070
1 2 17 -0.5450 0.1052
1 2 18 -0.3125 -0.9849
1 2 19 -0.0804 -0.5021
1 3 1 -6.4243 -0.8028
1 3 2 -36.8464 -1.1907
1 3 3 34.6882 0.0476
1 3 4 -1.5474 0.9605
1 3 5 -15.1088 0.3580
1 3 6 12.5475 -0.2396
1 3 7 6.4107 0.0201
1 3 8 -7.1397 -0.1281
1 3 9 1.0634 -0.1375
1 3 10 -0.1068 0.2783
1 3 11 -4.3732 -0.1408
1 3 12 2.4948 -0.1540
1 3 13 2.6280 0.3226
1 3 14 -1.4356 -0.0460
1 3 15 -0.4776 0.0201
1 3 16 0.5397 0.3190
1 3 17 -0.5892 -0.4316
1 3 18 0.3191 0.0189
1 3 19 0.4857 0.4603
1 4 1 -9.2618 -0.1640
1 4 2 -32.5164 0.2374
1 4 3 25.9211 0.7489
1 4 4 -4.4404 -0.1879
1 4 5 -14.3760 -0.8470
1 4 6 7.9040 -0.2296
1 4 7 2.0565 -0.0919
1 4 8 -9.2806 0.2418
1 4 9 2.3713 0.4749
1 4 10 5.1891 0.1296
1 4 11 -1.9557 -0.6261
1 4 12 0.4914 -0.2436
1 4 13 -0.2633 0.1574
1 4 14 -1.9951 0.1922
1 4 15 0.7155 0.2634
1 4 16 1.4496 0.0040
1 4 17 -0.7786 -0.6649
1 4 18 -0.5155 -0.1101
1 4 19 -0.1028 0.2660
1 5 1 -2.3966 -0.6333
1 5 2 -14.0203 0.5366
1 5 3 27.3237 0.5582
1 5 4 -2.1682 -0.2302
1 5 5 -12.9187 -0.1210
1 5 6 6.0616 0.0355
1 5 7 6.7697 -0.3273
1 5 8 -2.6787 0.6009
1 5 9 0.9872 0.4739
1 5 10 -0.4454 -0.2892
1 5 11 -4.5767 -0.4387
1 5 12 2.7290 -0.0892
1 5 13 2.2705 -0.0347
1 5 14 -2.0004 0.4379
1 5 15 -0.4230 0.3095
1 5 16 1.1361 -0.2720
1 5 17 -0.3591 -0.3266
1 5 18 0.1848 0.1223
1 5 19 0.1830 0.3676
1 6 1 -5.7596 -0.1996
1 6 2 -21.5641 0.5592
1 6 3 11.9878 -0.3787
1 6 4 -0.2872 -0.6099
1 6 5 -6.4963 0.6040
1 6 6 3.9948 0.3542
1 6 7 0.3407 -0.6406
1 6 8 -7.4595 0.1287
1 6 9 1.7947 -0.0532
1 6 10 4.6042 -0.3694
1 6 11 -2.4460 0.2120
1 6 12 0.9453 0.3767
1 6 13 0.4683 -0.0439
1 6 14 -2.0721 0.0919
1 6 15 0.4976 -0.2336
1 6 16 1.6847 -0.3931
1 6 17 -0.9514 0.1767
1 6 18 -0.5499 0.1264
1 6 19 -0.2047 -0.0345
1 7 1 4.5999 0.2007
1 7 2 0.1469 0.5903
1 7 3 9.9280 -0.2943
1 7 4 -3.7950 -0.5754
1 7 5 -6.6599 0.0608
1 7 6 4.0794 0.0073
1 7 7 5.3243 -0.0008
1 7 8 -1.5747 0.5373
1 7 9 -0.1793 0.0725
1 7 10 0.0408 -0.2887
1 7 11 -3.2976 -0.1849
1 7 12 2.0567 -0.1892
1 7 13 1.8087 0.0882
1 7 14 -1.8774 0.3695
1 7 15 -1.0385 -0.0672
1 7 16 0.8254 -0.1814
1 7 17 0.1300 0.0945
1 7 18 0.7169 -0.1049
1 8 1 -2.2180 -0.0194
1 8 2 -8.8268 -0.0968
1 8 3 2.2742 -0.0299
1 8 4 3.5871 0.3060
1 8 5 -0.1401 0.2772
1 8 6 -0.6513 -0.0848
1 8 7 -1.8232 -0.0235
1 8 8 -3.1433 -0.1286
1 8 9 1.8369 -0.2290
1 8 10 3.2040 0.1174
1 8 11 -2.3593 0.1692
1 8 12 0.0744 -0.0528
1 8 13 0.9810 0.2100
1 8 14 -0.8001 0.1626
1 8 15 0.4891 -0.3456
1 8 16 1.3856 -0.1889
1 8 17 -0.8415 0.2663
1 8 18 -0.7665 -0.1810
1 9 1 9.2742 0.1393
1 9 2 5.4047 -0.1815
1 9 3 -0.9257 -0.0248
1 9 4 -3.9747 -0.1015
1 9 5 -3.6003 -0.1900
1 9 6 2.3512 0.0063
1 9 7 4.6938 0.1599
1 9 8 -0.4415 -0.1510
1 9 9 -2.2760 0.0537
1 9 10 0.1932 0.1164
1 9 11 -1.0834 -0.1209
1 9 12 1.0843 -0.0570
1 9 13 0.9374 0.0897
1 9 14 -1.3416 -0.1733
1 9 15 -0.8268 -0.1545
1 9 16 -0.0801 0.0522
1 9 17 -0.0272 0.2094
1 10 1 -0.9690 -0.0933
1 10 2 -3.7598 0.0107
1 10 3 -2.2398 0.4476
1 10 4 6.0766 -0.1837
1 10 5 2.9821 -0.3165
1 10 6 -2.9683 0.3769
1 10 7 -2.3914 0.2321
1 10 8 -0.3887 -0.3454
1 10 9 0.5466 0.1088
1 10 10 2.3667 0.0828
1 10 11 -0.5956 -0.2238
1 10 12 -0.7160 0.0194
1 10 13 -0.0215 0.2600
1 10 14 -0.2352 0.0633
1 10 15 1.1449 0.0576
1 10 16 0.9650 -0.0486
1 10 17 -0.5620 0.0268
1 10 18 -1.1079 -0.3905
1 11 1 10.6846 -0.1143
1 11 2 5.2320 -0.0706
1 11 3 -5.7919 0.2884
1 11 4 -2.3147 -0.1014
1 11 5 -1.2056 -0.2001
1 11 6 -0.1730 0.1831
1 11 7 3.5871 -0.0749
1 11 8 1.9103 -0.2004
1 11 9 -3.1730 0.1831
1 11 10 -0.8893 0.0022
1 11 11 0.2058 0.0032
1 11 12 0.7295 0.0733
1 11 13 0.6008 -0.1087
1 11 14 -0.4657 -0.1143
1 11 15 -0.4367 0.0309
1 11 16 -0.9870 -0.3023
1 11 17 0.3134 0.2991
1 12 1 -0.6314 -0.0411
1 12 2 -1.5435 -0.0094
1 12 3 -2.1682 -0.0990
1 12 4 6.4515 -0.1694
1 12 5 2.7324 -0.0088
1 12 6 -4.6081 0.2127
1 12 7 -1.8901 0.0393
1 12 8 1.5282 0.0341
1 12 9 -0.7239 -0.0980
1 12 10 1.3249 -0.2232
1 12 11 0.8798 0.1427
1 12 12 -0.9037 0.0897
1 12 13 -0.8993 -0.1389
1 12 14 0.0232 -0.0068
1 12 15 1.1538 0.1838
1 12 16 -0.0837 -0.1758
1 12 17 0.2625 0.3452
1 13 1 8.2637 -0.0367
1 13 2 2.6761 0.1642
1 13 3 -6.7482 0.0384
1 13 4 -1.0081 0.0356
1 13 5 1.1461 0.0213
1 13 6 -0.8788 -0.0047
1 13 7 2.2250 -0.1490
1 13 8 2.5992 0.0521
1 13 9 -2.8436 0.0058
1 13 10 -0.9189 0.0266
1 13 11 0.9067 0.2735
1 13 12 0.1189 0.0469
1 13 13 0.1915 -0.2086
1 13 14 0.1713 0.0157
1 13 15 0.0295 0.2457
1 13 16 -1.0316 -0.3032
1 14 1 0.5301 -0.1597
1 14 2 0.4143 -0.2192
1 14 3 -1.2865 -0.0491
1 14 4 4.2131 0.2367
1 14 5 1.7386 -0.1639
1 14 6 -4.1358 -0.1028
1 14 7 -1.2462 0.2842
1 14 8 1.6697 0.0462
1 14 9 -1.4661 -0.3399
1 14 10 0.5496 -0.0042
1 14 11 1.4006 0.0241
1 14 12 -1.0280 -0.1730
1 14 13 -0.8131 -0.0610
1 14 14 0.5100 0.0162
1 14 15 0.6436 0.0389
1 14 16 -0.6044 -0.1334
1 15 1 4.5204 0.1245
1 15 2 0.3310 0.0876
1 15 3 -4.4909 -0.0730
1 15 4 -0.2608 0.1391
1 15 5 1.2129 -0.0306
1 15 6 -0.5522 -0.1873
1 15 7 1.2724 0.0990
1 15 8 1.9635 0.0472
1 15 9 -1.4795 -0.1008
1 15 10 -0.3705 0.1992
1 15 11 0.8905 0.1987
1 15 12 -0.3421 0.0315
1 15 13 -0.1539 -0.1270
1 15 14 0.2401 0.0932
1 15 15 0.2167 0.0913
1 16 1 0.2745 -0.0251
1 16 2 0.2661 -0.0819
1 16 3 -0.1577 0.1040
1 16 4 2.4263 0.1020
1 16 5 0.6924 -0.1097
1 16 6 -1.9832 -0.1077
1 16 7 -0.8841 0.1456
1 16 8 0.3854 -0.0070
1 16 9 -0.8728 -0.0430
1 16 10 0.2556 -0.0417
1 16 11 0.8838 -0.1034
1 16 12 -0.6762 0.0662
1 16 13 -0.5278 -0.1853
1 16 14 0.3395 0.1293
1 17 1 1.9753 0.0860
1 17 2 -0.3917 -0.0329
1 17 3 -1.8009 -0.0329
1 17 4 -0.0964 -0.0342
1 17 5 -0.4212 0.0380
1 17 6 0.0048 -0.0309
1 17 7 0.8880 0.0595
1 17 8 0.7376 0.0005
1 17 9 -0.3025 -0.0227
1 17 10 -0.0286 -0.1863
1 17 11 0.1882 0.0085
1 17 12 -0.2581 0.2058
1 17 13 0.1179 -0.3080
1 18 1 -0.4561 0.2113
1 18 2 -0.1324 -0.0532
1 18 3 0.7287 -0.0967
1 18 4 1.4332 0.0121
1 18 5 -0.0528 0.0810
1 18 6 -0.1245 -0.1318
1 18 7 -0.5308 -0.0128
1 18 8 -0.2940 0.2335
1 18 9 0.1783 0.2014
1 18 10 0.0269 -0.1796
1 18 11 -0.0500 0.1415
1 18 12 0.0622 0.3227
1 19 1 0.6657 -0.0946
1 19 2 -0.6242 0.0685
1 19 3 -0.3096 0.0038
1 19 4 -0.2991 -0.0144
1 19 5 -1.0922 0.0354
1 19 6 0.4177 -0.0333
1 19 7 0.3611 -0.0092
1 19 8 -0.1384 -0.0813
1 19 9 -0.0127 -0.3284
1 19 10 -0.0282 -0.3635
1 19 11 -0.0992 0.2179
1 20 1 0.1483 -0.0529
1 20 2 0.0400 -0.0135
1 20 3 0.6543 -0.1867
1 20 4 0.0789 0.0332
1 20 5 -0.1429 0.0803
1 20 6 0.8759 0.0925
1 20 7 -0.2259 0.1634
1 20 8 -0.4048 0.1489
1 20 9 0.3280 0.1064
1 20 10 0.1002 0.1061
1 21 1 0.2211 0.0267
1 21 2 -0.8380 0.1935
1 21 3 0.3951 -0.2540
1 21 4 -0.1152 0.1783
1 21 5 -0.5940 -0.0241
1 21 6 0.2343 -0.3559
1 21 7 0.0278 -0.0133
1 21 8 0.0736 0.0082
1 22 1 0.5886 -0.2912
1 22 2 -0.1655 0.2112
1 22 3 0.3453 -0.0988
1 22 4 -0.5307 0.2371
1 22 5 -0.2779 0.1571
1 22 6 0.5700 -0.0418
1 23 2 -0.6314 0.0139
1 23 3 0.4237 -0.4460
2 0 2 -28.6412 0.5804
2 0 4 14.5184 -2.8772
2 0 6 8.0209 3.2321
2 0 8 -7.3277 -1.8057
2 0 10 -1.3506 -1.5892
2 0 12 2.4774 2.1437
2 0 14 -1.3247 -1.0404
2 0 16 0.2700 -1.1417
2 0 18 0.2198 1.1847
2 1 2 -16.7068 2.0715
2 1 3 7.1418 -0.1755
2 1 4 3.6564 -2.2910
2 1 5 -16.2778 -0.2149
2 1 6 -0.0624 0.4382
2 1 7 1.6779 0.2037
2 1 8 -2.3187 1.5708
2 1 9 5.5548 0.5437
2 1 10 1.6212 -1.7364
2 1 11 -1.5083 0.1411
2 1 12 -1.1276 -0.0662
2 1 13 -0.8783 -0.4140
2 1 14 0.4338 1.1656
2 1 15 0.8018 0.4250
2 1 16 0.0083 -0.9256
2 1 17 0.0255 0.4127
2 1 18 0.0062 -0.0039
2 1 19 -0.5080 -0.4371
2 2 2 -26.2007 0.4368
2 2 3 14.8640 -1.9681
2 2 4 12.1961 -0.1096
2 2 5 -9.7919 2.8619
2 2 6 5.6649 0.4745
2 2 7 6.6229 -1.9179
2 2 8 -3.8495 -0.7675
2 2 9 -1.3278 -0.3175
2 2 10 -2.7729 -0.0057
2 2 11 0.0653 1.9549
2 2 12 2.9325 0.4890
2 2 13 0.3749 -1.3038
2 2 14 -1.2248 -0.4421
2 2 15 -0.2138 -0.3051
2 2 16 0.3700 -0.0368
2 2 17 -0.1752 1.0762
2 2 18 -0.0447 0.3282
2 2 19 0.2423 -0.5095
2 3 2 -37.5623 -0.0347
2 3 3 11.0110 -1.2787
2 3 4 9.4151 -0.1217
2 3 5 -14.5481 0.5320
2 3 6 -0.8266 0.1393
2 3 7 2.6418 0.0215
2 3 8 -5.5536 0.1002
2 3 9 2.5567 -0.1878
2 3 10 3.6202 -0.1201
2 3 11 -0.7980 0.1656
2 3 12 -1.4955 -0.2498
2 3 13 -0.4533 -0.2161
2 3 14 0.2548 0.2409
2 3 15 0.1040 -0.1235
2 3 16 0.1227 0.2462
2 3 17 0.0548 0.2040
2 3 18 -0.0039 -0.4330
2 3 19 -0.1670 -0.2944
2 4 2 -20.3791 -0.1609
2 4 3 15.7811 -0.0799
2 4 4 7.1138 1.1193
2 4 5 -11.8291 0.0950
2 4 6 4.1258 -0.4533
2 4 7 9.1543 -0.2358
2 4 8 -2.2394 -0.2232
2 4 9 -1.0540 0.1098
2 4 10 -1.8121 0.6154
2 4 11 -1.7143 0.2016
2 4 12 2.5138 -0.2415
2 4 13 1.2727 -0.2640
2 4 14 -1.1695 0.1014
2 4 15 -0.6558 0.1073
2 4 16 0.4977 0.3873
2 4 17 0.4107 -0.0096
2 4 18 -0.0733 -0.2603
2 4 19 -0.4076 -0.0098
2 5 2 -33.0159 -0.5306
2 5 3 11.9414 0.1148
2 5 4 10.1714 0.5212
2 5 5 -11.5964 -0.2324
2 5 6 -2.6097 -0.0364
2 5 7 2.8686 -0.4217
2 5 8 -4.9703 -0.4134
2 5 9 1.9465 0.5528
2 5 10 3.7533 0.5105
2 5 11 -2.1868 -0.3083
2 5 12 -0.6637 -0.2393
2 5 13 0.5598 -0.4211
2 5 14 -0.0774 -0.2209
2 5 15 0.1483 0.3110
2 5 16 0.2613 0.3720
2 5 17 -0.4500 -0.2253
2 5 18 -0.3301 -0.2879
2 5 19 0.0402 -0.0859
2 6 2 -13.6358 0.1910
2 6 3 8.4000 0.6334
2 6 4 3.1539 -0.4067
2 6 5 -8.2485 -0.5311
2 6 6 4.9780 0.7489
2 6 7 8.6207 0.1651
2 6 8 -5.0154 -0.3077
2 6 9 -2.2592 0.2389
2 6 10 1.2727 -0.1374
2 6 11 -1.7965 -0.4067
2 6 12 1.7397 0.2599
2 6 13 1.3493 0.2239
2 6 14 -1.8541 0.1610
2 6 15 -1.1286 0.3039
2 6 16 0.8895 -0.0595
2 6 17 0.6653 -0.3882
2 6 18 0.2896 -0.1564
2 7 2 -14.9271 0.3280
2 7 3 9.3896 0.5804
2 7 4 6.6223 -0.2407
2 7 5 -8.0888 -0.3695
2 7 6 -3.5011 0.0027
2 7 7 1.9730 -0.2743
2 7 8 -2.4135 0.0058
2 7 9 2.8166 0.5019
2 7 10 3.5043 0.1723
2 7 11 -3.4842 -0.0509
2 7 12 -0.8254 -0.2507
2 7 13 1.3997 -0.3538
2 7 14 0.1386 0.0817
2 7 15 0.2857 0.2283
2 7 16 0.8289 -0.0366
2 7 17 -0.8386 0.0467
2 7 18 -1.1836 -0.3374
2 8 2 -6.1254 -0.1361
2 8 3 -0.0204 -0.2222
2 8 4 -0.3846 -0.1728
2 8 5 -3.0408 0.2936
2 8 6 4.6840 0.1319
2 8 7 5.6903 -0.0040
2 8 8 -4.6474 0.0497
2 8 9 -2.9075 -0.2209
2 8 10 1.6034 -0.3373
2 8 11 -1.3818 0.1581
2 8 12 1.2463 -0.0002
2 8 13 1.7320 -0.0650
2 8 14 -1.9885 0.2721
2 8 15 -1.9134 0.0558
2 8 16 1.1177 -0.2589
2 8 17 1.0115 0.1143
2 8 18 0.4716 -0.3492
2 9 2 -1.8316 0.1997
2 9 3 6.4561 0.0080
2 9 4 4.4959 -0.0103
2 9 5 -3.8034 0.0043
2 9 6 -3.5206 -0.1703
2 9 7 0.0519 0.1835
2 9 8 -0.7560 0.0560
2 9 9 2.1767 -0.0871
2 9 10 3.3128 0.1740
2 9 11 -2.5800 0.2348
2 9 12 -1.3466 -0.1431
2 9 13 1.4352 0.0303
2 9 14 0.1675 0.1109
2 9 15 0.1023 -0.1699
2 9 16 0.9549 0.0046
2 9 17 -0.8647 0.3957
2 10 2 -0.0740 -0.3384
2 10 3 -6.4272 0.0543
2 10 4 -3.9056 0.3779
2 10 5 0.9123 -0.2646
2 10 6 3.8083 -0.3609
2 10 7 2.9146 0.4021
2 10 8 -1.7709 -0.0149
2 10 9 -2.7144 -0.2362
2 10 10 0.8137 0.0698
2 10 11 -0.5798 -0.1051
2 10 12 0.3394 -0.2603
2 10 13 1.5555 0.0965
2 10 14 -1.0363 0.1529
2 10 15 -1.6235 -0.0922
2 10 16 0.5327 -0.1114
2 10 17 1.1460 0.2846
2 11 2 4.0487 -0.1204
2 11 3 3.2324 -0.0132
2 11 4 3.7619 0.3054
2 11 5 0.4594 -0.1499
2 11 6 -4.0486 -0.1326
2 11 7 -2.2136 0.2904
2 11 8 1.0880 -0.1475
2 11 9 0.6853 -0.1101
2 11 10 1.8583 0.2016
2 11 11 -0.6506 0.0295
2 11 12 -1.4583 0.0151
2 11 13 0.2342 0.0904
2 11 14 0.4573 -0.0430
2 11 15 0.7380 -0.0778
2 11 16 -0.0516 -0.2236
2 11 17 -0.5841 0.3428
2 12 2 1.7884 0.0628
2 12 3 -8.2508 0.0199
2 12 4 -4.1124 -0.0193
2 12 5 3.0962 -0.2186
2 12 6 2.2054 0.0429
2 12 7 1.0906 0.1440
2 12 8 1.0415 0.0342
2 12 9 -2.4918 0.0874
2 12 10 -0.2002 -0.1336
2 12 11 0.8949 -0.1430
2 12 12 0.3048 0.1475
2 12 13 0.3727 0.0444
2 12 14 -0.4844 0.0014
2 12 15 -0.3740 0.2178
2 12 16 -0.3983 -0.3348
2 13 2 6.0647 -0.0133
2 13 3 0.7478 0.0346
2 13 4 1.9818 0.0785
2 13 5 2.1240 -0.0725
2 13 6 -3.9725 0.0486
2 13 7 -2.9289 -0.0848
2 13 8 2.5411 -0.0387
2 13 9 -0.4281 -0.0207
2 13 10 0.0143 -0.1668
2 13 11 0.7079 0.0719
2 13 12 -0.9251 0.1639
2 13 13 -0.8580 -0.1748
2 13 14 0.4120 -0.1549
2 13 15 1.1684 0.2963
2 13 16 -0.5578 -0.6265
2 14 2 1.9131 -0.0230
2 14 3 -6.4427 -0.2691
2 14 4 -2.4511 0.0995
2 14 5 3.4421 0.1675
2 14 6 0.6111 -0.1362
2 14 7 0.1349 -0.0995
2 14 8 2.5356 0.4012
2 14 9 -1.9596 0.0434
2 14 10 -1.1184 -0.2381
2 14 11 1.3960 0.1196
2 14 12 0.4286 0.0532
2 14 13 -0.2157 -0.1514
2 14 14 -0.0108 -0.0139
2 14 15 0.2565 0.4955
2 15 2 3.8873 0.0967
2 15 3 -0.5122 -0.0275
2 15 4 1.0662 0.0041
2 15 5 2.0178 0.1139
2 15 6 -2.7383 -0.0641
2 15 7 -2.4765 -0.1646
2 15 8 1.9552 0.1148
2 15 9 -0.5573 -0.1197
2 15 10 -0.3104 -0.1731
2 15 11 1.1856 0.1617
2 15 12 -0.3682 0.3221
2 15 13 -0.9660 0.0165
2 15 14 -0.1792 -0.3343
2 15 15 0.6833 0.3411
2 16 2 1.4375 -0.0720
2 16 3 -3.7693 -0.0766
2 16 4 -1.0885 0.0811
2 16 5 1.9598 0.0609
2 16 6 -0.0845 -0.1125
2 16 7 0.1193 0.0130
2 16 8 2.2857 0.0582
2 16 9 -1.1903 -0.0632
2 16 10 -1.4527 0.1189
2 16 11 0.8602 -0.1956
2 16 12 0.2468 -0.2229
2 16 13 -0.0771 -0.0695
2 16 14 0.2600 -0.2210
2 17 2 1.1712 0.0442
2 17 3 -0.5622 0.0163
2 17 4 1.1351 -0.0306
2 17 5 1.1954 0.0680
2 17 6 -1.1748 -0.0480
2 17 7 -1.6590 -0.0029
2 17 8 0.5233 0.1248
2 17 9 0.1526 0.1600
2 17 10 0.1925 0.0876
2 17 11 0.7343 -0.2274
2 17 12 -0.3979 0.3209
2 17 13 -0.4240 0.3518
2 18 2 0.2589 0.1328
2 18 3 -1.5042 -0.0428
2 18 4 -0.1116 -0.1215
2 18 5 0.0323 0.1028
2 18 6 -0.0554 -0.0459
2 18 7 0.2886 -0.2706
2 18 8 1.1511 -0.1156
2 18 9 -0.1276 0.1146
2 18 10 -1.2773 -0.0285
2 18 11 -0.0612 -0.3128
2 18 12 0.4755 0.1593
2 19 2 0.2186 -0.0576
2 19 3 0.2661 0.0465
2 19 4 1.0003 -0.0386
2 19 5 -0.0742 0.1024
2 19 6 -0.0574 0.1869
2 19 7 -0.7126 -0.1069
2 19 8 -0.5937 0.1148
2 19 9 0.4954 0.3956
2 19 10 0.5587 -0.1548
2 19 11 0.0884 -0.4694
2 20 2 -0.3508 0.0187
2 20 3 -0.1379 -0.1524
2 20 4 0.1395 -0.0455
2 20 5 -0.8930 -0.0526
2 20 6 0.2175 0.0060
2 20 7 0.5250 -0.2093
2 20 8 0.4272 0.0004
2 20 9 0.3423 0.2691
2 21 2 -0.1845 0.0625
2 21 3 0.3940 -0.0129
2 21 4 0.5505 0.2425
2 21 5 -0.4276 0.0771
2 21 6 0.1005 0.0086
2 21 7 -0.2536 -0.2442
2 21 8 -0.5511 -0.0684
2 22 2 -0.4549 -0.1712
2 22 3 0.0555 -0.2445
2 22 4 0.0703 0.1116
2 22 5 -0.3461 -0.1316
2 22 6 0.3017 0.2270
2 23 2 -0.2748 0.2372
2 23 3 0.0045 -0.1696
3 0 3 -9.3400 3.5549
3 0 5 -10.2386 -3.1287
3 0 7 3.9821 3.1183
3 0 9 4.7586 -0.1094
3 0 11 -3.9322 -1.8015
3 0 13 0.9995 2.0965
3 0 15 0.2762 0.1326
3 0 17 -0.3148 -1.1712
3 0 19 0.0187 1.2046
3 1 3 -0.4986 2.2209
3 1 4 11.5870 -1.1606
3 1 5 -0.1122 -1.9313
3 1 6 3.5181 -0.2604
3 1 7 1.2902 -0.4664
3 1 8 -6.5369 -0.2740
3 1 9 0.3598 1.7858
3 1 10 0.0537 0.0682
3 1 11 -0.2382 -1.0625
3 1 12 2.6780 0.1715
3 1 13 -0.1309 -0.6550
3 1 14 -1.7410 -0.6933
3 1 15 0.1677 1.2608
3 1 16 0.2669 -0.0937
3 1 17 0.1176 -0.5377
3 1 18 0.4207 0.5263
3 1 19 -0.2924 -0.3513
3 2 3 -6.2336 0.9995
3 2 4 6.0976 -2.2756
3 2 5 -10.3647 -0.1069
3 2 6 -3.9010 2.8460
3 2 7 4.3304 0.7802
3 2 8 -0.9900 -1.1271
3 2 9 3.1362 -0.4848
3 2 10 0.6378 -1.0303
3 2 11 -2.9916 -0.1811
3 2 12 -0.3922 1.8767
3 2 13 0.8687 0.6168
3 2 14 0.4088 -0.6868
3 2 15 0.2940 -0.2002
3 2 16 -0.2926 -0.7579
3 2 17 -0.4259 -0.1091
3 2 18 0.0119 1.0299
3 2 19 0.2915 0.2712
3 3 3 -1.0213 0.2132
3 3 4 12.4833 -1.2755
3 3 5 -0.2474 -0.5062
3 3 6 1.7742 0.3264
3 3 7 4.3907 0.1892
3 3 8 -5.5400 0.1416
3 3 9 -1.4715 -0.0031
3 3 10 1.9976 -0.1672
3 3 11 0.7711 0.0217
3 3 12 0.4721 0.3129
3 3 13 -0.6303 -0.3036
3 3 14 -0.8543 -0.1126
3 3 15 0.1197 0.0585
3 3 16 0.1678 -0.1410
3 3 17 0.2860 0.4213
3 3 18 0.2576 0.3657
3 3 19 -0.3794 -0.5244
3 4 3 -0.0822 -0.9419
3 4 4 7.1639 -0.0173
3 4 5 -11.4926 0.8758
3 4 6 -7.3258 0.2280
3 4 7 5.5942 -0.1940
3 4 8 1.1341 -0.2904
3 4 9 0.9867 -0.6018
3 4 10 0.0427 0.1272
3 4 11 -2.2736 0.4287
3 4 12 -0.2607 0.2392
3 4 13 0.9556 -0.3041
3 4 14 0.5388 -0.2478
3 4 15 0.3353 -0.2335
3 4 16 -0.1582 0.0560
3 4 17 -0.3106 0.3421
3 4 18 -0.1736 -0.0315
3 4 19 0.2466 -0.3959
3 5 3 -3.2722 -0.5714
3 5 4 13.1678 0.4016
3 5 5 1.5201 0.3074
3 5 6 0.3758 0.1855
3 5 7 4.9847 0.2719
3 5 8 -4.9080 -0.4320
3 5 9 -3.5337 -0.5674
3 5 10 2.6525 0.5547
3 5 11 1.4472 0.3765
3 5 12 0.2083 0.1496
3 5 13 -0.3032 0.0559
3 5 14 -1.0646 -0.3514
3 5 15 -0.7214 -0.3978
3 5 16 0.2560 0.4130
3 5 17 0.7180 0.5844
3 5 18 0.0184 -0.0520
3 6 3 5.2373 0.2160
3 6 4 5.7237 0.6274
3 6 5 -11.9426 -0.7424
3 6 6 -7.5902 -0.4199
3 6 7 6.5294 0.4980
3 6 8 2.1067 -0.0623
3 6 9 0.2386 -0.1677
3 6 10 0.6302 0.3642
3 6 11 -2.5321 -0.2670
3 6 12 -0.7707 -0.3393
3 6 13 1.3873 0.1471
3 6 14 0.6938 -0.0808
3 6 15 0.0359 -0.0312
3 6 16 0.0631 0.3568
3 6 17 -0.0531 0.1366
3 6 18 -0.5691 -0.5625
3 7 3 -5.9344 0.3425
3 7 4 7.5900 0.5417
3 7 5 2.3878 -0.1428
3 7 6 1.8779 -0.0673
3 7 7 3.4357 -0.0244
3 7 8 -5.1131 -0.3405
3 7 9 -3.2949 0.0263
3 7 10 2.8932 0.3297
3 7 11 1.0202 0.1571
3 7 12 -0.0426 0.0214
3 7 13 0.2332 -0.1409
3 7 14 -0.6029 -0.4144
3 7 15 -1.1268 0.0743
3 7 16 0.0597 0.1574
3 7 17 1.0478 0.1338
3 7 18 0.3078 -0.1152
3 8 3 8.4922 0.0697
3 8 4 4.7667 -0.3260
3 8 5 -8.5256 -0.1268
3 8 6 -5.2464 0.2696
3 8 7 4.3374 0.1248
3 8 8 1.2010 0.0691
3 8 9 0.3753 0.1173
3 8 10 1.5175 -0.2410
3 8 11 -2.2484 -0.0775
3 8 12 -1.5805 0.0808
3 8 13 1.2214 0.1208
3 8 14 0.9325 0.0408
3 8 15 -0.1960 0.2805
3 8 16 -0.0026 -0.0085
3 8 17 -0.4283 0.0815
3 8 18 -0.7211 -0.1140
3 9 3 -5.5917 0.2962
3 9 4 -0.2922 -0.0867
3 9 5 0.2209 0.0075
3 9 6 3.5022 -0.1922
3 9 7 3.3297 -0.1920
3 9 8 -3.7609 0.1239
3 9 9 -3.2825 0.0006
3 9 10 2.0947 -0.1988
3 9 11 1.1978 0.1955
3 9 12 0.1262 -0.0010
3 9 13 0.4417 -0.1725
3 9 14 -0.4809 -0.1562
3 9 15 -0.9849 -0.0118
3 9 16 0.4447 -0.1180
3 10 3 8.1634 -0.3149
3 10 4 3.2021 0.1409
3 10 5 -3.5578 0.4320
3 10 6 -3.2997 -0.3181
3 10 7 0.6036 -0.1140
3 10 8 0.9495 0.3774
3 10 9 0.7275 -0.0116
3 10 10 1.3804 -0.0648
3 10 11 -1.4680 0.2279
3 10 12 -1.7420 -0.2083
3 10 13 0.4095 -0.2196
3 10 14 0.6025 0.1931
3 10 15 0.1576 0.2648
3 10 16 0.1196 0.0712
3 10 17 -0.4824 0.1177
3 11 3 -5.2449 -0.2247
3 11 4 -3.3923 0.0240
3 11 5 0.8639 0.2457
3 11 6 2.8323 -0.2128
3 11 7 2.1107 -0.0043
3 11 8 -0.8784 0.1813
3 11 9 -2.7804 -0.2078
3 11 10 0.3497 -0.1509
3 11 11 0.9309 0.0859
3 11 12 0.8173 0.1006
3 11 13 0.8846 0.1855
3 11 14 -0.7905 0.0857
3 11 15 -0.6745 -0.1917
3 11 16 0.2877 -0.1237
3 11 17 0.2706 0.0833
3 12 3 4.1207 0.0579
3 12 4 1.1153 0.1724
3 12 5 0.3145 -0.0923
3 12 6 -2.9514 -0.2152
3 12 7 -1.9529 -0.0117
3 12 8 1.7606 -0.0125
3 12 9 0.4030 0.0953
3 12 10 0.6829 0.1716
3 12 11 -0.3115 -0.1342
3 12 12 -1.1192 -0.1312
3 12 13 -0.1805 -0.1277
3 12 14 -0.1344 -0.1968
3 12 15 0.5779 0.0740
3 12 16 0.1391 0.1223
3 13 3 -4.8106 -0.0960
3 13 4 -3.6251 0.1013
3 13 5 3.4262 0.0299
3 13 6 1.4459 0.0202
3 13 7 -0.3686 0.0530
3 13 8 1.7161 0.0503
3 13 9 -1.4947 0.1058
3 13 10 -0.9733 -0.0349
3 13 11 0.4613 -0.1829
3 13 12 0.5184 0.0541
3 13 13 0.5785 0.1885
3 13 14 -0.3341 0.0851
3 13 15 0.1913 0.2399
3 14 3 0.4810 -0.0558
3 14 4 -0.7378 -0.2051
3 14 5 2.3489 0.0788
3 14 6 -2.1451 0.1255
3 14 7 -3.0335 -0.3039
3 14 8 2.1075 -0.0661
3 14 9 0.0070 0.2496
3 14 10 -0.1039 -0.1107
3 14 11 0.5808 -0.0741
3 14 12 -0.3370 0.2208
3 14 13 -0.2285 0.0791
3 14 14 -0.4114 -0.3028
3 14 15 0.4866 0.1288
3 15 3 -3.1141 0.0626
3 15 4 -2.9455 -0.0505
3 15 5 3.3288 0.0694
3 15 6 0.7637 0.1160
3 15 7 -1.3420 -0.1365
3 15 8 2.2786 0.0118
3 15 9 -0.6457 0.1195
3 15 10 -1.3316 -0.1250
3 15 11 0.4215 -0.1393
3 15 12 0.2415 -0.0725
3 15 13 0.1735 0.0367
3 15 14 -0.1740 -0.2737
3 16 3 -0.2224 -0.0372
3 16 4 -1.1416 -0.0268
3 16 5 2.0423 0.1219
3 16 6 -0.9445 -0.0052
3 16 7 -2.5512 -0.0505
3 16 8 1.5215 0.0770
3 16 9 0.1476 0.0281
3 16 10 -0.3050 0.1388
3 16 11 0.6971 0.0431
3 16 12 -0.4822 -0.1040
3 16 13 -0.3348 0.3401
3 17 3 -2.0545 0.0191
3 17 4 -1.5187 -0.0937
3 17 5 1.8570 0.0453
3 17 6 0.5080 0.0141
3 17 7 -0.7763 -0.1028
3 17 8 1.3720 -0.2120
3 17 9 -0.4561 -0.0494
3 17 10 -1.1623 0.3096
3 17 11 0.6080 -0.1376
3 17 12 0.4261 -0.1993
3 18 3 -0.0143 0.0892
3 18 4 0.0105 -0.0545
3 18 5 1.1577 0.0513
3 18 6 -0.6108 0.2322
3 18 7 -1.7589 0.1075
3 18 8 0.5864 -0.3022
3 18 9 0.5555 -0.1048
3 18 10 -0.1433 0.3654
3 18 11 0.3846 -0.3472
3 18 12 -0.7301 -0.2251
3 19 3 -1.1672 -0.0471
3 19 4 -0.3638 -0.1683
3 19 5 0.4832 -0.2096
3 19 6 0.3130 0.2270
3 19 7 0.1527 0.1486
3 19 8 0.6748 -0.2814
3 19 9 -0.2010 0.1994
3 19 10 -0.8153 0.6944
3 20 3 0.1664 -0.0908
3 20 4 0.5787 -0.0336
3 20 5 0.2330 0.0767
3 20 6 -0.4814 0.1707
3 20 7 -1.0531 -0.3100
3 20 8 -0.0565 -0.4584
3 20 9 0.7303 -0.0568
3 21 3 -0.2306 -0.1765
3 21 4 0.1595 0.0831
3 21 5 -0.1336 -0.0108
3 21 6 0.3513 0.3722
3 21 7 0.4014 0.1256
3 21 8 0.1901 0.0903
3 22 3 0.3484 -0.3505
3 22 4 0.0404 0.0631
3 22 5 -0.4465 -0.2412
3 22 6 -0.1313 -0.1370
4 0 4 10.8887 3.2028
4 0 6 -0.5972 -3.5065
4 0 8 -5.2706 1.8810
4 0 10 4.0945 0.2919
4 0 12 -1.3962 -2.3989
4 0 14 -1.4529 1.0441
4 0 16 1.1170 0.4209
4 0 18 0.2899 -1.2572
4 1 4 -0.8878 2.5598
4 1 5 -7.8041 -0.3965
4 1 6 -0.2988 -0.8640
4 1 7 6.8741 -0.0426
4 1 8 -0.2398 -1.0476
4 1 9 -0.8678 0.0552
4 1 10 -1.0770 1.6471
4 1 11 -1.9557 0.2815
4 1 12 0.4534 -0.1977
4 1 13 2.5292 0.6490
4 1 14 0.0868 -0.9327
4 1 15 -0.4527 -0.2948
4 1 16 -0.0520 1.0577
4 1 17 -0.6491 -0.1290
4 1 18 -0.0027 0.1510
4 1 19 0.3199 0.7006
4 2 4 12.5899 0.6429
4 2 5 2.7699 -2.9585
4 2 6 -2.2301 -0.5896
4 2 7 0.0084 2.2903
4 2 8 -3.9162 0.8641
4 2 9 0.8188 -0.1974
4 2 10 3.0593 -0.5830
4 2 11 1.0792 -1.6464
4 2 12 -1.1437 -0.4400
4 2 13 -0.8089 1.4524
4 2 14 -0.9134 0.4459
4 2 15 -0.1901 -0.1628
4 2 16 0.8734 -0.2644
4 2 17 0.2560 -0.8760
4 2 18 -0.3309 -0.2293
4 3 4 -2.1220 0.4691
4 3 5 -6.8272 -1.0158
4 3 6 -1.5272 -0.4255
4 3 7 6.8153 0.0137
4 3 8 0.2436 0.1200
4 3 9 -1.2932 0.2656
4 3 10 -2.1402 -0.0531
4 3 11 -0.8967 -0.2543
4 3 12 0.6326 0.2542
4 3 13 1.3150 0.1712
4 3 14 0.6385 -0.2301
4 3 15 -0.3880 0.0338
4 3 16 -0.4329 -0.1860
4 3 17 -0.0078 -0.1943
4 3 18 0.2681 0.6873
4 4 4 14.3414 -0.8331
4 4 5 5.8029 -0.0473
4 4 6 -4.4899 0.6751
4 4 7 -1.7220 0.3947
4 4 8 -2.6548 0.3193
4 4 9 1.6969 -0.1921
4 4 10 2.1655 -0.5794
4 4 11 0.7664 -0.1078
4 4 12 -0.7463 0.5206
4 4 13 -1.1414 0.3766
4 4 14 -0.1374 0.0832
4 4 15 0.0400 -0.2312
4 4 16 0.3567 -0.3718
4 4 17 0.2368 0.0638
4 4 18 -0.7193 0.5003
4 5 4 -1.4187 -0.3930
4 5 5 -6.0952 0.0223
4 5 6 -3.4508 -0.0471
4 5 7 7.6636 0.2114
4 5 8 2.0210 0.2969
4 5 9 -1.9633 -0.6207
4 5 10 -2.1997 -0.5363
4 5 11 -0.5160 0.1868
4 5 12 0.7500 0.2153
4 5 13 0.4471 0.1600
4 5 14 0.6711 0.0902
4 5 15 -0.1614 -0.5381
4 5 16 -0.5458 -0.3802
4 5 17 0.0186 0.3081
4 5 18 0.2236 0.3081
4 6 4 12.6356 0.5005
4 6 5 5.2912 0.6059
4 6 6 -4.6862 -0.5894
4 6 7 -1.0723 -0.1213
4 6 8 -2.6527 0.3888
4 6 9 0.2774 -0.1073
4 6 10 2.0714 0.2083
4 6 11 0.7086 0.3723
4 6 12 0.1281 -0.3138
4 6 13 -1.0976 -0.1205
4 6 14 -0.4589 0.1332
4 6 15 0.2758 -0.1837
4 6 16 0.5679 0.1378
4 6 17 0.2287 0.3718
4 7 4 0.1408 0.2003
4 7 5 -4.2926 0.3550
4 7 6 -4.0917 -0.0101
4 7 7 5.5471 0.1816
4 7 8 2.4143 -0.1659
4 7 9 -0.6847 -0.4969
4 7 10 -1.0413 -0.1048
4 7 11 -1.4275 0.2859
4 7 12 0.3286 0.1875
4 7 13 0.3582 0.3024
4 7 14 0.3090 -0.1787
4 7 15 -0.1209 -0.4211
4 7 16 -0.1494 0.0640
4 7 17 -0.3335 0.2986
4 7 18 -0.2632 0.0297
4 8 4 7.2265 0.0589
4 8 5 3.3706 -0.3433
4 8 6 -2.2491 -0.1805
4 8 7 0.8537 0.1543
4 8 8 -2.1719 -0.0283
4 8 9 -1.6430 0.1424
4 8 10 1.5703 0.0793
4 8 11 0.5803 -0.0913
4 8 12 0.5248 -0.1849
4 8 13 0.1835 -0.0156
4 8 14 -0.4335 -0.2243
4 8 15 -0.6983 0.0097
4 8 16 0.8766 0.2619
4 8 17 0.5006 0.0457
4 9 4 0.5620 0.1691
4 9 5 -2.9321 0.0438
4 9 6 -3.5709 0.0936
4 9 7 1.8619 -0.0680
4 9 8 1.6022 -0.1062
4 9 9 0.3228 0.1972
4 9 10 0.7396 -0.0797
4 9 11 -1.0960 -0.0228
4 9 12 -1.2008 0.2512
4 9 13 -0.1029 0.1041
4 9 14 0.7781 -0.2906
4 9 15 -0.1665 0.0073
4 9 16 0.1395 0.2119
4 10 4 0.2911 -0.4699
4 10 5 2.7698 0.2159
4 10 6 1.5295 0.2720
4 10 7 1.0232 -0.3360
4 10 8 -1.2917 -0.0682
4 10 9 -2.0805 0.1745
4 10 10 0.7383 -0.2083
4 10 11 0.5704 0.0213
4 10 12 0.1867 0.2429
4 10 13 0.7337 -0.1335
4 10 14 0.2344 -0.1581
4 10 15 -1.1978 0.1164
4 10 16 0.4187 0.1561
4 10 17 0.1913 -0.1591
4 11 4 -0.1531 -0.1851
4 11 5 -1.8899 0.0996
4 11 6 -2.9097 0.1491
4 11 7 -0.4853 -0.1786
4 11 8 1.6082 0.0901
4 11 9 0.1831 0.1436
4 11 10 0.8143 -0.1310
4 11 11 -0.0823 -0.1492
4 11 12 -1.3817 0.1018
4 11 13 -0.4267 0.0221
4 11 14 0.7824 -0.0374
4 11 15 0.0500 -0.2506
4 11 16 0.4467 0.0791
4 12 4 -3.3445 0.1287
4 12 5 2.8845 0.1632
4 12 6 2.8361 -0.0628
4 12 7 -0.0313 -0.1449
4 12 8 -0.1647 0.0190
4 12 9 -1.6157 -0.0270
4 12 10 -0.1661 0.1657
4 12 11 0.7529 0.0843
4 12 12 0.2294 -0.0258
4 12 13 0.2335 -0.1293
4 12 14 0.0080 0.0578
4 12 15 -0.5502 0.0165
4 12 16 0.0556 0.3166
4 13 4 -1.3797 -0.1050
4 13 5 0.1046 0.0352
4 13 6 -2.0200 0.0740
4 13 7 -2.0348 -0.0732
4 13 8 2.1311 -0.0609
4 13 9 0.5928 0.0073
4 13 10 -0.0675 0.1173
4 13 11 0.0442 -0.1128
4 13 12 -0.6738 -0.1036
4 13 13 -0.1909 0.0972
4 13 14 0.1701 0.2295
4 13 15 0.3315 -0.1290
4 14 4 -3.5978 0.0116
4 14 5 3.3844 -0.1203
4 14 6 2.1707 0.2074
4 14 7 -1.1811 0.0307
4 14 8 0.5919 -0.2253
4 14 9 -1.2045 0.0674
4 14 10 -0.8235 0.1092
4 14 11 0.7981 -0.1404
4 14 12 0.3900 0.0223
4 14 13 0.3253 0.0471
4 14 14 -0.3424 -0.3036
4 14 15 -0.0191 -0.0131
4 15 4 -2.1257 -0.0899
4 15 5 1.2443 -0.1223
4 15 6 -1.0724 0.1039
4 15 7 -2.9456 0.0539
4 15 8 2.0605 -0.1045
4 15 9 1.4362 0.0886
4 15 10 -0.3096 0.1337
4 15 11 -0.1097 -0.0301
4 15 12 -0.6563 -0.2177
4 15 13 -0.1034 0.1527
4 15 14 -0.2089 0.1080
4 16 4 -3.3597 -0.0689
4 16 5 2.6960 0.0713
4 16 6 2.1748 0.0807
4 16 7 -1.2077 -0.0568
4 16 8 0.6005 -0.0905
4 16 9 -0.7047 -0.0059
4 16 10 -1.2881 0.0448
4 16 11 0.5741 0.1582
4 16 12 0.4734 -0.0894
4 16 13 0.6337 0.1540
4 17 4 -1.9514 -0.0388
4 17 5 0.9580 -0.0132
4 17 6 -0.1836 -0.0114
4 17 7 -2.7503 0.0829
4 17 8 0.6652 -0.0195
4 17 9 1.6179 -0.1718
4 17 10 -0.0449 -0.0619
4 17 11 -0.1517 -0.0765
4 17 12 -0.6142 -0.3223
4 18 4 -2.3774 0.0242
4 18 5 1.2986 -0.1351
4 18 6 2.0106 -0.0329
4 18 7 -0.2632 0.3495
4 18 8 0.2391 0.0462
4 18 9 0.1001 -0.1585
4 18 10 -0.9198 0.4313
4 18 11 0.2352 0.2959
4 19 4 -0.9399 -0.0225
4 19 5 0.3272 -0.1639
4 19 6 -0.1784 -0.0756
4 19 7 -1.5435 0.0344
4 19 8 -0.6344 -0.3779
4 19 9 0.7848 -0.3061
4 19 10 0.1411 0.2543
4 20 4 -0.5349 -0.0951
4 20 5 0.5426 -0.0368
4 20 6 0.8412 0.5156
4 20 7 0.4820 0.3228
4 20 8 0.0783 -0.2729
4 20 9 0.5038 0.0319
4 21 4 -0.0365 -0.2467
5 0 5 -2.6346 4.2478
5 0 7 7.8287 -2.7147
5 0 9 -4.0028 1.1673
5 0 11 0.4687 1.6355
5 0 13 2.0652 -1.8358
5 0 15 -0.9989 0.6731
5 0 17 -0.0330 0.8605
5 1 5 0.7977 1.6891
5 1 6 -8.0283 -0.7479
5 1 7 0.1471 -0.4197
5 1 8 -0.1762 -0.1869
5 1 9 0.9517 -1.5284
5 1 10 2.5369 -0.2012
5 1 11 -0.4169 0.9449
5 1 12 -2.4599 -0.3724
5 1 13 -0.0604 0.2021
5 1 14 -0.0319 0.4639
5 1 15 0.1171 -1.2789
5 1 16 0.5304 -0.1749
5 1 17 0.0868 0.5534
5 1 18 0.0495 -0.7568
5 2 5 -1.6704 0.9928
5 2 6 0.5074 -2.3440
5 2 7 7.3497 -0.5632
5 2 8 -1.5605 1.5863
5 2 9 -4.2599 0.8799
5 2 10 -0.1155 0.7499
5 2 11 1.1534 -0.1290
5 2 12 0.1632 -1.6171
5 2 13 1.4856 -0.4340
5 2 14 0.2722 1.0483
5 2 15 -0.8507 0.4369
5 2 16 -0.4005 0.3920
5 2 17 0.1803 0.0212
5 2 18 0.2535 -0.5762
5 3 5 2.5996 0.2783
5 3 6 -6.7271 -0.6612
5 3 7 -0.3708 -0.5450
5 3 8 -0.4286 -0.2224
5 3 9 1.6133 0.0248
5 3 10 2.2211 0.3665
5 3 11 -0.1137 -0.1204
5 3 12 -1.9765 -0.2175
5 3 13 -0.5527 0.2998
5 3 14 -0.1082 0.1995
5 3 15 0.1417 -0.2417
5 3 16 0.4823 0.0697
5 3 17 0.2255 -0.0498
5 3 18 -0.3843 -0.3211
5 4 5 0.1834 -0.9139
5 4 6 0.2249 -0.0299
5 4 7 5.3006 0.2093
5 4 8 -0.4631 0.4390
5 4 9 -3.0619 0.4645
5 4 10 -1.0186 -0.2036
5 4 11 0.7955 -0.6996
5 4 12 0.3387 -0.2026
5 4 13 0.8170 0.1430
5 4 14 0.4887 0.2995
5 4 15 -0.6364 0.1149
5 4 16 -0.2137 -0.2679
5 4 17 0.5475 -0.2551
5 4 18 -0.2952 -0.2152
5 5 5 4.2590 -0.2629
5 5 6 -5.4205 0.1051
5 5 7 -0.9747 -0.2056
5 5 8 -0.3278 0.4719
5 5 9 0.5175 0.5193
5 5 10 1.5751 -0.4468
5 5 11 0.7950 -0.4333
5 5 12 -0.8794 0.1732
5 5 13 -0.7056 0.1800
5 5 14 0.1935 0.4168
5 5 15 -0.2328 0.1705
5 5 16 0.0026 -0.4615
5 5 17 0.3790 0.0241
5 6 5 0.5859 0.3529
5 6 6 -0.9462 0.3917
5 6 7 2.8458 -0.6044
5 6 8 0.8587 -0.0169
5 6 9 -1.0269 0.0839
5 6 10 -1.0495 -0.3459
5 6 11 -0.3315 0.2263
5 6 12 0.2444 0.3075
5 6 13 -0.1452 -0.1766
5 6 14 0.3666 -0.0163
5 6 15 -0.1755 -0.0835
5 6 16 -0.0311 -0.3766
5 6 17 0.5263 0.2342
5 7 5 4.3581 0.1085
5 7 6 -2.3299 0.2421
5 7 7 -0.5920 0.1448
5 7 8 -0.7206 0.4212
5 7 9 -0.5363 -0.0438
5 7 10 0.7955 -0.5285
5 7 11 0.9880 -0.1071
5 7 12 0.5042 0.0296
5 7 13 -0.6753 0.1792
5 7 14 0.4160 0.2990
5 7 15 -0.0013 -0.0826
5 7 16 -0.2761 -0.4459
5 7 17 0.0715 0.0502
5 8 5 -0.4347 0.0745
5 8 6 -2.4135 -0.3269
5 8 7 1.2973 -0.0669
5 8 8 1.6751 0.0627
5 8 9 0.0817 -0.0903
5 8 10 -0.7575 0.0821
5 8 11 -0.6418 0.2651
5 8 12 0.1674 -0.0378
5 8 13 -1.0637 0.0134
5 8 14 0.2008 -0.0751
5 8 15 0.2309 -0.0970
5 8 16 0.0923 0.0227
5 8 17 0.0618 0.2496
5 9 5 3.0667 0.0693
5 9 6 0.7410 0.0067
5 9 7 -0.2695 0.0857
5 9 8 -1.3117 -0.1383
5 9 9 -1.0637 -0.0516
5 9 10 0.0868 0.0514
5 9 11 1.0265 -0.1067
5 9 12 1.6558 -0.0259
5 9 13 -0.8378 0.1813
5 9 14 -0.2521 -0.1307
5 9 15 0.1373 0.0116
5 9 16 0.3798 0.1198
5 10 5 -1.1291 -0.3431
5 10 6 -2.5502 0.2128
5 10 7 0.3192 0.2626
5 10 8 2.1055 -0.1124
5 10 9 0.8735 0.0234
5 10 10 -0.2242 -0.0858
5 10 11 -0.9430 -0.2180
5 10 12 -0.3606 0.2993
5 10 13 -0.8760 0.2019
5 10 14 0.6612 -0.3554
5 10 15 0.1509 -0.1200
5 10 16 0.3441 0.3376
5 11 5 2.8190 -0.1457
5 11 6 1.4078 0.0809
5 11 7 -0.7062 -0.0101
5 11 8 -1.0927 -0.1937
5 11 9 -1.4679 0.1436
5 11 10 -0.2949 0.2555
5 11 11 0.9367 -0.1929
5 11 12 1.5919 -0.0043
5 11 13 -0.5688 0.0212
5 11 14 -0.4484 -0.1624
5 11 15 -0.4831 -0.0616
5 11 16 0.8065 0.6076
5 12 5 -1.0252 0.1784
5 12 6 -1.6175 0.1355
5 12 7 -0.4436 -0.1287
5 12 8 2.1915 -0.0483
5 12 9 1.3216 -0.0576
5 12 10 0.0468 -0.0447
5 12 11 -0.9227 -0.0589
5 12 12 -0.4370 0.1822
5 12 13 -0.4787 0.1188
5 12 14 0.6850 0.0663
5 12 15 -0.0324 -0.3832
5 13 5 3.2742 -0.1040
5 13 6 1.7017 0.1024
5 13 7 -1.3068 0.0920
5 13 8 -0.7740 0.0280
5 13 9 -1.2706 -0.0927
5 13 10 -0.3462 0.0894
5 13 11 0.5539 0.0452
5 13 12 0.8409 -0.0662
5 13 13 -0.0602 -0.1318
5 13 14 -0.0999 0.0203
5 13 15 -0.5398 -0.3826
5 14 5 -0.5089 -0.0241
5 14 6 -0.8145 -0.0553
5 14 7 -0.9118 0.0516
5 14 8 1.8814 -0.0884
5 14 9 1.0880 -0.1253
5 14 10 0.0258 0.1811
5 14 11 -0.5515 -0.0117
5 14 12 -0.4963 -0.2471
5 14 13 -0.0229 0.1621
5 14 14 0.1599 0.3258
5 15 5 2.8112 -0.0642
5 15 6 1.8461 -0.0718
5 15 7 -1.4313 0.1117
5 15 8 -0.5717 0.0314
5 15 9 -0.7120 -0.1149
5 15 10 0.0431 0.0936
5 15 11 0.5093 0.3039
5 15 12 -0.0492 -0.0553
5 15 13 0.4306 -0.0059
5 16 5 -0.4816 -0.0008
5 16 6 -0.5739 0.1555
5 16 7 -0.7624 0.0700
5 16 8 1.5129 -0.1982
5 16 9 0.2509 -0.1050
5 16 10 -0.2216 0.0153
5 16 11 -0.0350 -0.0943
5 16 12 -0.9662 -0.4412
5 17 5 1.8947 0.0032
5 17 6 1.7329 -0.0687
5 17 7 -0.9883 0.0836
5 17 8 -0.3023 0.0472
5 17 9 -0.2998 -0.0394
5 17 10 0.2976 0.1981
5 17 11 0.7994 0.3643
5 17 12 -0.4829 -0.0826
5 18 5 -0.4889 0.0059
5 18 6 -0.4677 -0.1636
5 18 7 -0.6097 0.1334
5 18 8 0.8539 0.0860
5 18 9 -0.2002 -0.3318
5 19 5 1.2098 0.0021
5 19 6 1.0549 -0.0040
5 19 7 -0.4045 0.1827
5 19 8 0.1385 -0.0311
5 20 5 0.1110 -0.3973
5 20 6 -0.2060 -0.0518
5 20 7 -0.2791 0.4731
5 20 8 -0.0999 0.2348
5 21 5 0.8029 -0.3530
5 21 6 -0.2006 -0.0937
6 0 6 -9.6957 2.8770
6 0 8 6.8365 -2.0814
6 0 10 -1.3611 -0.3524
6 0 12 -2.4321 1.5046
6 0 14 0.5881 -1.6474
6 0 16 0.0237 -0.2286
6 0 18 0.4786 0.7272
6 1 6 -0.0380 1.4727
6 1 7 0.4530 0.0611
6 1 8 -0.2819 0.8140
6 1 9 -4.3672 0.0050
6 1 10 -0.5899 -1.3050
6 1 11 3.5861 0.1823
6 1 12 -0.0642 0.7491
6 1 13 0.5796 -0.0989
6 1 14 0.1310 0.7824
6 1 15 -0.7293 0.4508
6 1 16 -0.1744 -0.9009
6 1 17 0.0944 0.3046
6 1 18 0.1857 0.5923
6 2 6 -8.6087 0.3058
6 2 7 0.9474 -2.1358
6 2 8 5.4869 -0.7635
6 2 9 0.2651 0.3850
6 2 10 -1.3792 0.6238
6 2 11 1.0045 1.1521
6 2 12 -1.9456 -0.0376
6 2 13 -0.2157 -1.5115
6 2 14 0.6095 -0.6050
6 2 15 -0.0328 0.3212
6 2 16 -0.1736 0.3181
6 2 17 0.0661 0.5981
6 2 18 0.2919 -0.0388
6 3 6 0.3216 0.3665
6 3 7 1.0965 -0.0640
6 3 8 -0.3548 -0.2447
6 3 9 -2.4569 -0.4606
6 3 10 -1.4946 0.0662
6 3 11 2.2521 0.3096
6 3 12 -0.0881 -0.2794
6 3 13 0.3237 -0.1218
6 3 14 0.1817 0.4116
6 3 15 -0.4679 0.0262
6 3 16 -0.2689 -0.2313
6 3 17 0.3562 0.1703
6 3 18 0.2887 -0.3395
6 4 6 -5.4980 -0.6802
6 4 7 0.0898 -0.1258
6 4 8 2.4725 -0.0981
6 4 9 0.3840 0.4508
6 4 10 -0.9798 0.7700
6 4 11 1.5772 -0.0015
6 4 12 -0.8656 -0.4832
6 4 13 -0.5698 -0.1868
6 4 14 0.4792 0.0050
6 4 15 0.1273 0.2408
6 4 16 -0.2095 0.3033
6 4 17 0.1298 0.2605
6 5 6 -0.0539 -0.1571
6 5 7 1.3501 -0.1961
6 5 8 0.6195 -0.4781
6 5 9 -0.7260 0.3826
6 5 10 -1.8675 0.4294
6 5 11 0.6494 -0.3696
6 5 12 0.3589 -0.4691
6 5 13 0.0501 -0.1633
6 5 14 -0.1808 0.0800
6 5 15 -0.2813 0.4966
6 5 16 0.0095 0.0825
6 5 17 0.0643 -0.3963
6 6 6 -2.1774 0.5318
6 6 7 -1.0626 0.2578
6 6 8 -0.2168 -0.3106
6 6 9 0.6549 0.3072
6 6 10 -0.0290 -0.0786
6 6 11 0.6338 -0.2916
6 6 12 0.3379 0.3286
6 6 13 -0.2805 0.2689
6 6 14 -0.2532 -0.1513
6 6 15 0.0372 0.0282
6 6 16 0.5573 -0.0439
6 6 17 0.0942 -0.0327
6 7 6 -0.6524 -0.0179
6 7 7 1.2469 -0.0494
6 7 8 1.2135 0.1349
6 7 9 0.1733 0.5054
6 7 10 -1.1977 -0.1375
6 7 11 -0.7715 -0.3238
6 7 12 0.3563 -0.1278
6 7 13 0.2411 -0.2065
6 7 14 0.1251 0.0661
6 7 15 -0.4475 0.4298
6 7 16 0.0001 0.1243
6 7 17 -0.3604 -0.1020
6 8 6 -0.1559 0.0347
6 8 7 -1.7921 -0.2964
6 8 8 -1.3889 -0.0589
6 8 9 0.5398 -0.0462
6 8 10 0.4426 -0.1796
6 8 11 0.0351 0.1713
6 8 12 1.0110 0.1853
6 8 13 -0.2386 0.0527
6 8 14 -0.6248 0.0856
6 8 15 -0.4275 -0.1686
6 8 16 0.9823 -0.2155
6 9 6 -0.0631 -0.0254
6 9 7 1.2968 0.2136
6 9 8 1.0987 0.2943
6 9 9 0.4026 -0.0704
6 9 10 -0.7840 -0.1717
6 9 11 -1.0089 0.0095
6 9 12 0.4184 0.0429
6 9 13 -0.0465 -0.0312
6 9 14 0.6702 -0.0302
6 9 15 -0.3101 -0.1014
6 9 16 -0.0876 0.2183
6 10 6 0.9873 -0.3209
6 10 7 -2.1395 0.0898
6 10 8 -1.6535 0.0359
6 10 9 0.2589 -0.0982
6 10 10 0.5878 0.0863
6 10 11 0.4935 -0.1586
6 10 12 0.7966 -0.0786
6 10 13 -1.1165 0.1218
6 10 14 -0.1729 0.1224
6 10 15 -0.3803 -0.1186
6 10 16 0.8353 0.1274
6 11 6 -0.0407 -0.1063
6 11 7 0.9016 0.1437
6 11 8 1.4378 -0.0383
6 11 9 0.5651 -0.1200
6 11 10 -1.2906 0.2131
6 11 11 -1.0205 -0.0204
6 11 12 1.0011 0.1000
6 11 13 -0.2034 0.1798
6 11 14 0.6788 -0.0073
6 11 15 -0.4066 -0.4854
6 12 6 0.8397 0.2139
6 12 7 -2.1820 0.1204
6 12 8 -1.4197 -0.0613
6 12 9 0.4245 -0.0084
6 12 10 0.7480 -0.0618
6 12 11 0.5575 -0.2630
6 12 12 0.6309 0.0565
6 12 13 -1.4358 -0.0458
6 12 14 0.1594 0.0767
6 12 15 -0.2259 -0.1324
6 13 6 0.0081 -0.0579
6 13 7 0.2242 -0.0280
6 13 8 1.7786 -0.0538
6 13 9 0.7418 0.0202
6 13 10 -1.5488 0.1675
6 13 11 -1.1727 -0.0061
6 13 12 0.8305 -0.1153
6 13 13 -0.2209 0.0849
6 13 14 0.7304 0.3814
6 14 6 0.7602 0.0277
6 14 7 -2.6978 -0.0202
6 14 8 -1.2320 0.1451
6 14 9 0.7597 -0.0756
6 14 10 0.5626 -0.1150
6 14 11 0.4854 0.2356
6 14 12 0.7166 -0.0660
6 14 13 -0.8319 -0.0467
6 14 14 0.3387 0.3817
6 15 6 0.4953 -0.0395
6 15 7 -0.3125 -0.0138
6 15 8 1.5733 0.0615
6 15 9 0.9829 -0.1564
6 15 10 -1.3287 -0.1861
6 15 11 -0.9368 0.3030
6 15 12 0.0749 -0.3736
6 15 13 -0.3398 -0.3437
6 16 6 1.4790 0.0051
6 16 7 -2.3037 0.1531
6 16 8 -0.9910 0.0856
6 16 9 0.6550 -0.0695
6 16 10 0.1992 -0.1258
6 16 11 0.5115 0.4105
6 16 12 0.3262 -0.0245
6 17 6 0.4890 -0.1306
6 17 7 -0.5315 0.0663
6 17 8 0.5304 0.1667
6 17 9 0.5477 -0.0149
6 17 10 -0.5679 -0.1658
6 17 11 -0.2029 0.3245
6 18 6 1.2624 -0.0408
6 18 7 -1.0053 -0.0354
6 18 8 -0.1035 -0.1107
6 18 9 0.6842 -0.3023
6 18 10 -0.0190 -0.2659
6 19 6 0.5497 0.0847
6 19 7 -0.2278 0.1859
6 19 8 -0.5869 0.3302
6 20 6 0.3508 -0.4409
6 20 7 0.0721 -0.2535
7 0 7 -6.7092 2.4763
7 0 9 1.4125 -0.7157
7 0 11 1.5919 -0.8648
7 0 13 -0.2594 1.8854
7 0 15 -0.4062 -0.7024
7 0 17 0.1431 -0.4956
7 1 7 0.3459 0.0758
7 1 8 5.1174 -0.0204
7 1 9 -0.1044 0.7920
7 1 10 -3.5115 -0.0459
7 1 11 0.3400 -1.4381
7 1 12 -0.3480 -0.0683
7 1 13 0.0394 0.0126
7 1 14 0.8514 -0.3209
7 1 15 0.0016 0.8018
7 1 16 -0.3394 0.1094
7 1 17 -0.0363 -0.8377
7 2 7 -5.4521 0.4478
7 2 8 0.4912 -0.8080
7 2 9 1.1510 -0.6295
7 2 10 -0.6012 -0.2879
7 2 11 1.4781 0.3352
7 2 12 -0.3500 1.5662
7 2 13 -0.1298 0.3522
7 2 14 0.1239 -1.0097
7 2 15 -0.2965 -0.5771
7 2 16 -0.1549 -0.1317
7 2 17 0.1678 0.2952
7 3 7 0.5317 0.0658
7 3 8 3.2397 0.2805
7 3 9 0.1067 -0.3746
7 3 10 -2.2705 -0.4058
7 3 11 0.9070 0.0884
7 3 12 -0.5397 0.2491
7 3 13 0.0362 -0.2850
7 3 14 0.5354 -0.0488
7 3 15 -0.1366 0.2254
7 3 16 -0.4142 -0.0492
7 3 17 0.1052 0.4922
7 4 7 -2.6879 -0.4216
7 4 8 0.6934 -0.0936
7 4 9 0.1949 -0.4842
7 4 10 -1.4962 0.3102
7 4 11 1.3325 0.6366
7 4 12 -0.4008 0.0757
7 4 13 -0.0799 -0.2471
7 4 14 0.4603 -0.2972
7 4 15 -0.0824 -0.2657
7 4 16 -0.2683 -0.0696
7 4 17 0.2681 0.4646
7 5 7 -0.5222 0.1705
7 5 8 1.4616 -0.0856
7 5 9 0.7078 -0.5656
7 5 10 -0.8021 0.3342
7 5 11 1.1088 0.5202
7 5 12 -0.4590 -0.1333
7 5 13 -0.1882 -0.2439
7 5 14 0.1407 -0.2522
7 5 15 -0.2870 0.0145
7 5 16 -0.2120 0.3717
7 5 17 0.3173 0.6571
7 6 7 0.0285 0.2326
7 6 8 0.5906 -0.0318
7 6 9 -0.8023 -0.1178
7 6 10 -1.7382 0.3048
7 6 11 0.7643 -0.2514
7 6 12 -0.0091 -0.3059
7 6 13 -0.1853 0.3325
7 6 14 0.4534 0.0294
7 6 15 0.1151 -0.0952
7 6 16 -0.2049 0.0033
7 7 7 -1.9304 -0.0560
7 7 8 0.2803 -0.1369
7 7 9 1.3263 0.1301
7 7 10 0.3314 0.3988
7 7 11 0.6257 0.0661
7 7 12 -0.0539 -0.0846
7 7 13 -0.5932 -0.1390
7 7 14 -0.0868 -0.3651
7 7 15 0.1202 0.0967
7 7 16 0.1604 0.3762
7 8 7 1.5388 0.0168
7 8 8 0.4394 -0.0634
7 8 9 -0.5859 0.0162
7 8 10 -1.7059 -0.1287
7 8 11 -0.7706 -0.1905
7 8 12 0.9024 0.0219
7 8 13 0.4739 0.1278
7 8 14 -0.0437 0.1251
7 8 15 -0.3335 0.1310
7 8 16 -0.1017 0.0354
7 9 7 -1.9607 -0.1642
7 9 8 -1.1614 0.1954
7 9 9 1.4218 0.1757
7 9 10 1.2510 -0.0646
7 9 11 0.2884 -0.1077
7 9 12 0.1803 0.0539
7 9 13 -0.9690 -0.0595
7 9 14 -0.2676 -0.1613
7 9 15 0.4998 -0.0513
7 9 16 0.7215 0.2283
7 10 7 1.7708 -0.0999
7 10 8 -0.2324 0.1852
7 10 9 -0.0726 -0.0946
7 10 10 -1.3187 0.0846
7 10 11 -1.2751 0.1449
7 10 12 0.9373 -0.1252
7 10 13 0.5051 -0.0238
7 10 14 0.2039 0.2848
7 10 15 -0.6099 -0.0469
7 11 7 -1.5309 -0.0124
7 11 8 -1.9143 0.0755
7 11 9 1.5037 -0.2153
7 11 10 1.1911 -0.0384
7 11 11 -0.0660 0.0657
7 11 12 0.5892 -0.0736
7 11 13 -0.8348 -0.1259
7 11 14 -0.2503 0.0968
7 11 15 0.2696 -0.2009
7 12 7 1.8549 0.1893
7 12 8 -0.9944 -0.0103
7 12 9 0.0601 0.0240
7 12 10 -0.6108 0.1915
7 12 11 -0.8881 -0.0867
7 12 12 0.8001 -0.1872
7 12 13 -0.3742 -0.0460
7 12 14 0.1887 0.3159
7 13 7 -1.3441 0.0468
7 13 8 -1.9576 -0.0803
7 13 9 1.6365 -0.1074
7 13 10 0.9438 0.0497
7 13 11 -0.8371 0.2627
7 13 12 0.8418 0.0837
7 13 13 -0.3260 -0.0961
7 13 14 0.0856 0.2931
7 14 7 1.5633 -0.0256
7 14 8 -1.0388 -0.1112
7 14 9 0.2603 0.0375
7 14 10 0.0605 -0.1084
7 14 11 -0.9889 0.0781
7 14 12 0.6581 -0.3271
7 14 13 -0.5278 -0.6123
7 15 7 -1.0941 -0.0456
7 15 8 -1.4759 0.1819
7 15 9 1.2899 0.0773
7 15 10 0.9072 -0.3465
7 15 11 -0.8999 0.3354
7 15 12 0.3672 0.3720
7 16 7 0.8657 -0.0334
7 16 8 -0.6715 0.1841
7 16 9 -0.1805 0.0812
7 16 10 0.1229 -0.1128
7 16 11 -0.3520 0.2914
7 17 7 -0.8987 -0.1281
7 17 8 -0.6861 0.0792
7 17 9 0.8637 -0.2756
7 17 10 0.7292 -0.6155
7 18 7 0.3429 0.3998
7 18 8 -0.2391 0.4143
7 18 9 -0.4017 0.1933
7 19 7 -0.1856 -0.1523
8 0 8 2.7106 0.6656
8 0 10 -2.1206 0.1967
8 0 12 -0.4068 -1.6796
8 0 14 0.9194 1.3865
8 0 16 -0.6865 -0.3448
8 1 8 0.6115 -0.0806
8 1 9 1.3969 0.4407
8 1 10 -0.9977 1.5993
8 1 11 1.3575 -0.0398
8 1 12 0.1945 -0.7458
8 1 13 -0.7190 0.1894
8 1 14 -0.0146 -0.2679
8 1 15 0.1100 -0.0664
8 1 16 -0.0371 0.9759
8 1 17 0.4331 -0.2160
8 2 8 2.5289 -0.1374
8 2 9 0.8240 -0.3498
8 2 10 -2.0858 -0.3750
8 2 11 0.7793 -1.2192
8 2 12 -0.1399 -0.0589
8 2 13 -0.3336 1.3275
8 2 14 0.4176 0.5382
8 2 15 0.1971 -0.5211
8 2 16 -0.5865 -0.7834
8 2 17 -0.1121 -0.5255
8 3 8 1.2342 0.2079
8 3 9 1.2462 0.5362
8 3 10 -2.4575 -0.0442
8 3 11 0.8750 -0.4223
8 3 12 0.4247 0.1493
8 3 13 -0.3021 0.1414
8 3 14 0.0014 -0.1293
8 3 15 0.4442 0.0603
8 3 16 -0.1050 -0.1593
8 4 8 1.7835 -0.0824
8 4 9 1.8887 -0.1259
8 4 10 -1.9060 -0.5808
8 4 11 0.8431 0.0898
8 4 12 0.2269 0.5060
8 4 13 -0.1997 0.1485
8 4 14 -0.2891 0.0853
8 4 15 -0.0937 -0.1262
8 4 16 -0.4219 -0.5222
8 5 8 0.5501 0.2373
8 5 9 0.7946 -0.1249
8 5 10 -2.3412 -0.6477
8 5 11 0.4532 0.1791
8 5 12 0.3482 0.4316
8 5 13 0.2463 -0.0383
8 5 14 -0.1032 -0.2070
8 5 15 0.2970 -0.3017
8 5 16 0.2318 -0.2694
8 6 8 0.9693 0.1768
8 6 9 1.8984 -0.1499
8 6 10 -0.8634 0.0787
8 6 11 0.6557 0.3457
8 6 12 -0.1928 -0.1520
8 6 13 -0.1900 -0.0170
8 6 14 -0.1973 0.1726
8 6 15 -0.2488 -0.1486
8 6 16 -0.0649 0.1207
8 7 8 -0.4013 -0.1757
8 7 9 -0.3403 -0.2154
8 7 10 -1.4632 0.0515
8 7 11 0.3167 0.2529
8 7 12 0.2881 0.0519
8 7 13 0.4345 -0.0467
8 7 14 0.0294 -0.2521
8 7 15 -0.2908 -0.4810
8 7 16 0.3668 0.3807
8 8 8 0.7278 0.0174
8 8 9 1.7413 -0.0335
8 8 10 0.3150 0.0595
8 8 11 0.1307 -0.1758
8 8 12 -0.3740 -0.1397
8 8 13 -0.3377 0.1354
8 8 14 -0.0408 0.2043
8 8 15 -0.0941 -0.2512
8 9 8 -0.9738 -0.1823
8 9 9 -1.3530 0.1277
8 9 10 -1.1808 0.2546
8 9 11 0.1661 0.0408
8 9 12 0.7200 0.1182
8 9 13 0.1557 0.0339
8 9 14 -0.0357 -0.0879
8 9 15 -0.3839 -0.4828
8 10 8 0.1724 -0.0315
8 10 9 2.0507 -0.0668
8 10 10 0.8713 -0.1262
8 10 11 -0.4889 0.0712
8 10 12 -0.1690 -0.0386
8 10 13 -0.1997 -0.4053
8 10 14 -0.0665 0.1701
8 11 8 -1.4563 0.0774
8 11 9 -1.1916 0.0457
8 11 10 -0.8571 -0.1020
8 11 11 -0.3092 -0.0707
8 11 12 0.6571 0.1501
8 11 13 0.4142 0.1242
8 11 14 -0.1335 0.1682
8 12 8 -0.6685 0.0271
8 12 9 1.3942 -0.0540
8 12 10 0.8477 0.1038
8 12 11 -0.0002 0.3025
8 12 12 -0.0057 0.0197
8 12 13 -0.3467 -0.2051
8 13 8 -1.6182 -0.1010
8 13 9 -0.1865 -0.1575
8 13 10 -0.1497 -0.1738
8 13 11 -0.6468 0.0208
8 13 12 0.0764 -0.3520
8 14 8 -1.3097 0.0302
8 14 9 0.7446 0.1333
8 14 10 0.5465 -0.1226
8 14 11 -0.0204 0.3741
8 14 12 0.4840 0.3871
8 15 8 -1.1489 -0.0558
8 15 9 0.2968 0.1420
8 15 10 0.3468 -0.1274
8 15 11 -0.5738 0.1013
8 16 8 -1.2982 0.0548
8 16 9 0.1061 -0.0756
8 16 10 0.4116 -0.4951
8 17 8 -0.4602 0.6315
8 17 9 0.1301 0.4854
8 18 8 -0.4397 0.0354
9 0 9 2.4211 -0.2335
9 0 11 -0.0807 1.0628
9 0 13 -0.0968 -1.6867
9 0 15 0.1942 1.1609
9 1 9 0.8512 -1.1675
9 1 10 -2.0704 0.5431
9 1 11 -0.2416 1.1250
9 1 12 0.6512 -0.0577
9 1 13 0.0729 -0.5935
9 1 14 -0.1343 0.0160
9 1 15 -0.1781 -0.8216
9 1 16 -0.4435 -0.1961
9 2 9 2.0122 -0.1842
9 2 10 -0.2217 0.7658
9 2 11 0.1653 -0.2067
9 2 12 -0.1178 -1.1995
9 2 13 -0.3353 -0.3925
9 2 14 0.3192 1.0995
9 2 15 0.6299 0.9659
9 2 16 -0.0395 0.3960
9 3 9 1.9735 -0.0915
9 3 10 -1.8352 0.7461
9 3 11 -0.3891 -0.1125
9 3 12 0.4867 -0.3434
9 3 13 0.0249 -0.0847
9 3 14 -0.0793 0.1479
9 3 15 -0.2733 -0.0265
9 3 16 -0.7724 -0.3669
9 4 9 1.3727 0.1644
9 4 10 -1.0615 -0.0891
9 4 11 0.5109 -0.6717
9 4 12 0.3938 0.0794
9 4 13 -0.5492 0.1609
9 4 14 0.0712 0.2036
9 4 15 0.9786 0.3593
9 5 9 2.5880 0.3633
9 5 10 -1.8145 -0.1339
9 5 11 -0.3727 -0.4117
9 5 12 0.5519 0.2378
9 5 13 0.1026 0.2076
9 5 14 -0.2595 0.2286
9 5 15 -0.3115 0.2255
9 6 9 0.5971 0.0509
9 6 10 -1.7089 -0.3259
9 6 11 0.5271 -0.0073
9 6 12 0.7863 0.2126
9 6 13 -0.3959 -0.2219
9 6 14 -0.2600 -0.0693
9 6 15 0.6287 0.0285
9 7 9 2.8799 -0.0899
9 7 10 -0.6487 -0.3169
9 7 11 -0.6576 -0.0586
9 7 12 0.1092 0.3553
9 7 13 0.5911 0.2541
9 7 14 -0.1096 0.1106
9 7 15 -0.6234 -0.2701
9 8 9 -0.3185 -0.0500
9 8 10 -1.1168 0.2580
9 8 11 0.1060 -0.0008
9 8 12 0.3528 -0.2166
9 8 13 0.0807 0.0517
9 8 14 -0.0616 0.1767
9 9 9 1.8968 -0.3048
9 9 10 0.5748 0.1071
9 9 11 -0.2088 -0.0096
9 9 12 -0.2763 -0.1014
9 9 13 0.0619 0.0959
9 9 14 0.2186 0.2584
9 10 9 -0.2236 -0.0015
9 10 10 -0.1927 0.0939
9 10 11 -0.5073 0.0372
9 10 12 -0.1082 0.0207
9 10 13 0.3399 -0.0582
9 10 14 0.4684 0.3334
9 11 9 0.7047 0.0283
9 11 10 0.2304 0.1299
9 11 11 0.1606 0.0369
9 11 12 0.2143 -0.1600
9 11 13 -0.3871 -0.1002
9 12 9 -0.0129 -0.1529
9 12 10 0.0976 -0.1857
9 12 11 -0.3205 0.2459
9 12 12 0.0390 -0.1133
9 12 13 0.0868 -0.4140
9 13 9 0.4137 0.1341
9 13 10 0.1333 -0.1836
9 13 11 -0.2443 0.4093
9 13 12 -0.0063 0.2640
9 14 9 0.0003 -0.0291
9 14 10 -0.0160 -0.2424
9 14 11 0.0210 0.0444
9 15 9 0.2716 -0.0609
9 15 10 0.1726 -0.3529
9 16 9 0.2292 0.4240
10 0 10 -1.1063 -1.2280
10 0 12 0.7586 1.4172
10 0 14 -0.7917 -1.5642
10 1 10 -0.1602 -0.8573
10 1 11 -0.3130 0.7401
10 1 12 0.3222 1.0790
10 1 13 -0.0673 -0.1084
10 1 14 -0.4615 0.2760
10 1 15 0.8515 0.3201
10 2 10 -0.9451 -0.3869
10 2 11 -0.4471 0.8793
10 2 12 0.5858 -0.0516
10 2 13 0.4013 -1.3326
10 2 14 -0.6940 -0.5417
10 2 15 -0.0587 0.0380
10 3 10 -0.0902 -0.1170
10 3 11 -0.7111 0.8189
10 3 12 0.2554 0.2883
10 3 13 0.2001 -0.3676
10 3 14 -0.4210 -0.1009
10 3 15 0.5926 0.2844
10 4 10 -0.7840 0.3836
10 4 11 -0.6943 -0.1428
10 4 12 0.3993 -0.5239
10 4 13 0.5890 -0.1429
10 4 14 -0.4053 0.0905
10 4 15 -0.2556 0.6023
10 5 10 -0.0570 0.0235
10 5 11 -0.1353 -0.2033
10 5 12 -0.2457 -0.1386
10 5 13 -0.4011 0.0059
10 5 14 0.2123 -0.2084
10 5 15 0.7125 0.3091
10 6 10 -1.1377 0.0038
10 6 11 -0.4342 -0.2106
10 6 12 0.3991 0.0923
10 6 13 0.3384 0.1430
10 6 14 0.1057 -0.0595
10 7 10 -0.5089 -0.1765
10 7 11 0.5354 -0.4201
10 7 12 -0.0650 -0.0754
10 7 13 -0.6944 0.2592
10 7 14 0.2951 0.1439
10 8 10 -1.1834 -0.0620
10 8 11 -0.0608 0.1488
10 8 12 0.5250 -0.1545
10 8 13 -0.2753 -0.1376
10 8 14 0.0136 0.2773
10 9 10 -0.1326 -0.0293
10 9 11 0.0100 0.0945
10 9 12 0.1280 0.0951
10 9 13 -0.0352 0.0258
10 10 10 -0.0504 0.0841
10 10 11 -0.3486 0.0242
10 10 12 -0.0008 -0.2108
10 10 13 -0.2478 -0.2119
10 11 10 0.2180 -0.0922
10 11 11 -0.1568 0.1777
10 11 12 0.2679 -0.0382
10 12 10 0.4895 -0.2230
10 12 11 -0.3983 0.3774
10 12 12 -0.4054 0.3602
10 13 10 0.1901 -0.4030
10 13 11 0.0759 -0.2223
10 14 10 -0.0031 -0.3126
11 0 11 -1.3129 -1.5794
11 0 13 0.5406 1.4805
11 1 11 -0.0393 -1.1634
11 1 12 0.7580 0.6069
11 1 13 0.2014 0.4371
11 1 14 -0.7299 -0.2599
11 2 11 -0.9519 -0.0902
11 2 12 -0.3661 1.1395
11 2 13 0.1444 -0.0872
11 2 14 -0.1482 -0.5555
11 3 11 -0.2532 -0.2900
11 3 12 1.1195 0.5298
11 3 13 0.5829 0.2400
11 3 14 -1.0239 0.0299
11 4 11 -0.4788 0.5064
11 4 12 -0.2377 0.0513
11 4 13 -0.4860 -0.4003
11 4 14 -0.4135 -0.5372
11 5 11 -0.7951 0.1627
11 5 12 1.1858 -0.1467
11 5 13 0.6789 0.0713
11 5 14 -0.6734 -0.1747
11 6 11 -0.3401 -0.0690
11 6 12 -0.0746 -0.3437
11 6 13 -0.3959 0.2933
11 7 11 -0.6945 -0.0238
11 7 12 0.5800 -0.5408
11 7 13 0.3013 0.2030
11 8 11 0.1648 0.3511
11 8 12 0.0986 -0.1050
11 8 13 -0.2269 0.0478
11 9 11 -0.1600 -0.0884
11 9 12 0.0095 -0.4351
11 10 11 0.2712 0.4270
11 10 12 0.3933 -0.1285
11 11 11 -0.3863 0.2677
11 12 11 0.0729 -0.1176
12 0 12 0.9028 -1.3497
12 1 12 -0.1251 -0.7752
12 1 13 0.5046 0.3069
12 2 12 0.4132 0.1838
12 2 13 0.8956 0.9222
12 3 12 -0.5441 -0.0729
12 3 13 1.0189 0.0499
12 4 12 -0.0350 0.5388
12 4 13 0.4748 0.2423
12 5 12 -0.5845 -0.0570
12 5 13 0.5332 0.1474
12 6 12 0.1029 -0.2902
12 7 12 0.1179 -0.4488
12 8 12 0.1211 -0.3009
0 0 0 0.0 0.0
;
_shelx_fab_checksum              16566
_olex2_submission_special_instructions 'No special instructions were received'
_oxdiff_exptl_absorpt_empirical_details 
;
Empirical correction (ABSPACK) includes:
- Absorption correction using spherical harmonics
- Frame scaling
;
_oxdiff_exptl_absorpt_empirical_full_max 1.952
_oxdiff_exptl_absorpt_empirical_full_min 0.337
_exptl_crystal_recrystallization_method 
'Re-crystallisation from solvent: Acetonitrile'
